# Supplementary material for: Impact of bimetallic interface design on heat generation in plasmonic Au/Pd nanostructures studied by single-particle thermometry
Source: Nat Commun. 2023 Jun 27;14:3813. doi: 10.1038/s41467-023-38982-9 (PMC10300195; doi:10.1038/s41467-023-38982-9)
Supplement: Supplementary file 4 — Source Data [file 41467_2023_38982_MOESM4_ESM.zip]

Archive with 44 entries (33 files):
- DATA/desktop.ini
- DATA/Figure 1/
- DATA/Figure 1/desktop.ini
- DATA/Figure 1/Figure1c-Size Histograms/
- DATA/Figure 1/Figure1c-Size Histograms/Au67NS.txt
- DATA/Figure 1/Figure1c-Size Histograms/Au67Pd2.txt
- DATA/Figure 1/Figure1c-Size Histograms/Au67Pd4.txt
- DATA/Figure 1/Figure1c-Size Histograms/desktop.ini
- DATA/Figure 1/Figure1E-Extinction/
- DATA/Figure 1/Figure1E-Extinction/Au67NS.txt
- DATA/Figure 1/Figure1E-Extinction/Au67Pd2.txt
- DATA/Figure 1/Figure1E-Extinction/Au67Pd4.txt
- DATA/Figure 1/Figure1E-Extinction/desktop.ini
- DATA/Figure 2/
- DATA/Figure 2/desktop.ini
- DATA/Figure 2/Figure 2c/
- DATA/Figure 2/Figure 2c/desktop.ini
- DATA/Figure 2/Figure 2c/Scattering_Au 67 NS.txt
- DATA/Figure 2/Figure 2c/Scattering_Au67@Pd2.txt
- DATA/Figure 2/Figure 2c/Scattering_Au67@Pd4.txt
- DATA/Figure 2/Figure 2d/
- DATA/Figure 2/Figure 2d/desktop.ini
- DATA/Figure 2/Figure 2d/PL_Au 67 NS.txt
- DATA/Figure 2/Figure 2d/PL_Au67@Pd2.txt
- DATA/Figure 2/Figure 2d/PL_Au67@Pd4.txt
- DATA/Figure 3/
- DATA/Figure 3/desktop.ini
- DATA/Figure 3/Figure3E-Beta Histograms/
- DATA/Figure 3/Figure3E-Beta Histograms/Beta_67_Pd2.txt
- DATA/Figure 3/Figure3E-Beta Histograms/Beta_67_Pd4.txt
- DATA/Figure 3/Figure3E-Beta Histograms/Beta_67NS.txt
- DATA/Figure 3/Figure3E-Beta Histograms/desktop.ini
- DATA/Figure 4/
- DATA/Figure 4/desktop.ini
- DATA/Figure 4/Figure 4c/
- DATA/Figure 4/Figure 4c/desktop.ini
- DATA/Figure 4/Figure 4c/PL_Au 60 NS.txt
- DATA/Figure 4/Figure 4c/PL_Au60@Pd2.txt
- DATA/Figure 4/Figure 4c/PL_Au60@satellitesPd.txt
- DATA/Figure 4/Figure4D-Beta Histograms/
- DATA/Figure 4/Figure4D-Beta Histograms/Beta_60NS.txt
- DATA/Figure 4/Figure4D-Beta Histograms/Beta_Au60_Pd2.txt
- DATA/Figure 4/Figure4D-Beta Histograms/Beta_Au60-Pd-sat.txt
- DATA/Figure 4/Figure4D-Beta Histograms/desktop.ini
