# Supplementary material for: Impact of bimetallic interface design on heat generation in plasmonic Au/Pd nanostructures studied by single-particle thermometry
Source: Nat Commun. 2023 Jun 27;14:3813. doi: 10.1038/s41467-023-38982-9 (PMC10300195; doi:10.1038/s41467-023-38982-9)
Supplement: Supplementary file 4 — Source Data [file 41467_2023_38982_MOESM4_ESM.zip › DATA/Figure 1/Figure1c-Size Histograms/Au67NS.txt]

66.07306
65.02918
66.07306
66.85415
65.5617
66.07029
65.5617
66.07029
65.82069
64.1402
68.14701
67.86286
69.9758
65.43599
67.2506
66.46208
65.43599
66.98113
65.67323
65.5617
67.08878
66.07029
67.65267
67.65267
64.26362
66.58847
66.34026
66.34026
69.84299
65.68993
67.76862
64.51751
68.9379
65.02918
65.16836
64.92211
65.82069
64.51751
67.60136
65.30162
66.97703
66.82682
67.38965
64.65363
66.98113
65.95255
68.14266
66.59945
64.01295
67.88436
64.38252
68.29315
67.24486
67.71436
66.89778
67.69006
66.7249
67.45805
66.4754
67.74395
66.47808
65.75767
68.42988
67.68043
66.24074
64.05536
64.77861
66.23779
67.45805
64.28742
68.16484
65.74602
66.89808
