# Supplementary material for: Impact of bimetallic interface design on heat generation in plasmonic Au/Pd nanostructures studied by single-particle thermometry
Source: Nat Commun. 2023 Jun 27;14:3813. doi: 10.1038/s41467-023-38982-9 (PMC10300195; doi:10.1038/s41467-023-38982-9)
Supplement: Supplementary file 4 — Source Data [file 41467_2023_38982_MOESM4_ESM.zip › DATA/Figure 1/Figure1c-Size Histograms/Au67Pd2.txt]

73.37663278
72.38706705
71.58266149
71.63592259
72.7025214
70.11444343
71.17948693
72.7025214
71.63592259
70.81809594
70.16882805
72.00284635
71.63592259
70.83278328
72.03173488
70.81809594
70.83278328
71.24765127
70.83278328
71.60203779
71.24765127
70.16882805
70.81809594
71.63592259
72.03173488
71.58266149
71.67072404
72.79196658
70.20070223
73.91970499
72.79196658
72.45213589
71.72405287
72.47611978
71.72405287
72.79196658
73.52365742
72.820612
71.67072404
70.91991881
71.26705612
71.33530634
71.69012093
71.33530634
73.52365742
73.1444673
72.47611978
72.45213589
69.8582176
71.69012093
70.91991881
72.34873856
71.63592259
69.78232866
73.04035915
71.17948693
72.32477404
69.75250854
69.01288199
69.01288199
70.75931613
71.17948693
70.8572524
72.03173488
71.63592259
71.17948693
71.21844469
67.91386971
69.41365481
