# Supplementary material for: Impact of bimetallic interface design on heat generation in plasmonic Au/Pd nanostructures studied by single-particle thermometry
Source: Nat Commun. 2023 Jun 27;14:3813. doi: 10.1038/s41467-023-38982-9 (PMC10300195; doi:10.1038/s41467-023-38982-9)
Supplement: Supplementary file 4 — Source Data [file 41467_2023_38982_MOESM4_ESM.zip › DATA/Figure 1/Figure1c-Size Histograms/Au67Pd4.txt]

73.9277
73.55959
72.52087
72.52087
73.96065
73.8823
72.79219
73.91523
72.79219
73.46713
73.14469
75.03073
74.26708
75.42808
73.33358
73.34301
72.96475
74.13106
74.13106
72.64169
74.13106
73.73339
75.25632
74.13106
74.46625
73.14469
76.47156
77.98385
75.02147
77.2584
76.47156
77.61302
69.80844
71.33531
72.79197
75.61686
76.47686
74.13855
71.62706
75.49655
72.45214
74.30643
72.43774
74.81993
73.7908
73.32555
71.30606
72.09143
71.26706
72.00292
75.58345
75.34906
71.94511
72.00292
73.46553
74.42415
75.03067
74.26702
73.8985
73.96432
72.09159
73.52382
72.43791
