# Supplementary material for: Impact of bimetallic interface design on heat generation in plasmonic Au/Pd nanostructures studied by single-particle thermometry
Source: Nat Commun. 2023 Jun 27;14:3813. doi: 10.1038/s41467-023-38982-9 (PMC10300195; doi:10.1038/s41467-023-38982-9)
Supplement: Supplementary file 4 — Source Data [file 41467_2023_38982_MOESM4_ESM.zip › DATA/Figure 1/Figure1E-Extinction/Au67NS.txt]

Au67NS.spc - RawData
Wavelength nm.	Abs.
400,0	0,96940
401,0	0,96825
402,0	0,96716
403,0	0,96552
404,0	0,96398
405,0	0,96063
406,0	0,95943
407,0	0,95774
408,0	0,95582
409,0	0,95415
410,0	0,95326
411,0	0,95248
412,0	0,95094
413,0	0,94990
414,0	0,94851
415,0	0,94577
416,0	0,94310
417,0	0,94148
418,0	0,94083
419,0	0,93825
420,0	0,93800
421,0	0,93669
422,0	0,93597
423,0	0,93443
424,0	0,93290
425,0	0,93094
426,0	0,92981
427,0	0,92845
428,0	0,92708
429,0	0,92570
430,0	0,92327
431,0	0,92164
432,0	0,91990
433,0	0,91886
434,0	0,91768
435,0	0,91562
436,0	0,91498
437,0	0,91296
438,0	0,91253
439,0	0,90949
440,0	0,90805
441,0	0,90663
442,0	0,90576
443,0	0,90334
444,0	0,90227
445,0	0,90093
446,0	0,90035
447,0	0,89970
448,0	0,89795
449,0	0,89683
450,0	0,89604
451,0	0,89432
452,0	0,89298
453,0	0,89249
454,0	0,89171
455,0	0,89017
456,0	0,88997
457,0	0,89032
458,0	0,88986
459,0	0,88904
460,0	0,88793
461,0	0,88780
462,0	0,88656
463,0	0,88715
464,0	0,88674
465,0	0,88755
466,0	0,88783
467,0	0,88878
468,0	0,88952
469,0	0,89154
470,0	0,89238
471,0	0,89481
472,0	0,89610
473,0	0,89726
474,0	0,89813
475,0	0,90022
476,0	0,90127
477,0	0,90382
478,0	0,90589
479,0	0,90936
480,0	0,91179
481,0	0,91747
482,0	0,92113
483,0	0,92654
484,0	0,93179
485,0	0,93954
486,0	0,94696
487,0	0,95351
488,0	0,96219
489,0	0,97169
490,0	0,98091
491,0	0,99086
492,0	1,00301
493,0	1,01356
494,0	1,02689
495,0	1,04116
496,0	1,05542
497,0	1,07139
498,0	1,08887
499,0	1,10623
500,0	1,12450
501,0	1,14399
502,0	1,16460
503,0	1,18448
504,0	1,20776
505,0	1,23035
506,0	1,25461
507,0	1,27593
508,0	1,30127
509,0	1,32594
510,0	1,35236
511,0	1,37732
512,0	1,40321
513,0	1,42636
514,0	1,45025
515,0	1,47284
516,0	1,49325
517,0	1,51637
518,0	1,53856
519,0	1,55692
520,0	1,58225
521,0	1,59642
522,0	1,60944
523,0	1,62671
524,0	1,63763
525,0	1,65362
526,0	1,66244
527,0	1,66721
528,0	1,67847
529,0	1,68149
530,0	1,69542
531,0	1,69428
532,0	1,70014
533,0	1,70568
534,0	1,71128
535,0	1,71562
536,0	1,71732
537,0	1,71842
538,0	1,71852
539,0	1,72235
540,0	1,71043
541,0	1,71000
542,0	1,70017
543,0	1,69587
544,0	1,69262
545,0	1,68849
546,0	1,67541
547,0	1,66344
548,0	1,65140
549,0	1,64430
550,0	1,62410
551,0	1,61389
552,0	1,58669
553,0	1,56982
554,0	1,54833
555,0	1,53523
556,0	1,50507
557,0	1,48295
558,0	1,45230
559,0	1,42788
560,0	1,39162
561,0	1,36385
562,0	1,33156
563,0	1,30139
564,0	1,26512
565,0	1,23787
566,0	1,20473
567,0	1,17501
568,0	1,14556
569,0	1,11556
570,0	1,08701
571,0	1,05842
572,0	1,02859
573,0	0,99954
574,0	0,97325
575,0	0,94685
576,0	0,92191
577,0	0,89598
578,0	0,87123
579,0	0,84632
580,0	0,82248
581,0	0,79897
582,0	0,77685
583,0	0,75438
584,0	0,73403
585,0	0,71353
586,0	0,69452
587,0	0,67593
588,0	0,65701
589,0	0,63951
590,0	0,62353
591,0	0,60706
592,0	0,59106
593,0	0,57651
594,0	0,56197
595,0	0,54807
596,0	0,53436
597,0	0,52175
598,0	0,50981
599,0	0,49782
600,0	0,48603
601,0	0,47402
602,0	0,46295
603,0	0,45288
604,0	0,44196
605,0	0,43204
606,0	0,42232
607,0	0,41261
608,0	0,40319
609,0	0,39390
610,0	0,38514
611,0	0,37676
612,0	0,36869
613,0	0,36112
614,0	0,35369
615,0	0,34628
616,0	0,33942
617,0	0,33286
618,0	0,32626
619,0	0,32003
620,0	0,31337
621,0	0,30712
622,0	0,30115
623,0	0,29537
624,0	0,28975
625,0	0,28395
626,0	0,27850
627,0	0,27313
628,0	0,26761
629,0	0,26263
630,0	0,25779
631,0	0,25289
632,0	0,24810
633,0	0,24365
634,0	0,23942
635,0	0,23519
636,0	0,23111
637,0	0,22725
638,0	0,22351
639,0	0,21951
640,0	0,21588
641,0	0,21211
642,0	0,20870
643,0	0,20518
644,0	0,20218
645,0	0,19895
646,0	0,19599
647,0	0,19294
648,0	0,18979
649,0	0,18666
650,0	0,18405
651,0	0,18120
652,0	0,17862
653,0	0,17577
654,0	0,17312
655,0	0,17021
656,0	0,16782
657,0	0,16527
658,0	0,16303
659,0	0,16052
660,0	0,15821
661,0	0,15612
662,0	0,15425
663,0	0,15251
664,0	0,15058
665,0	0,14868
666,0	0,14706
667,0	0,14521
668,0	0,14318
669,0	0,14090
670,0	0,13944
671,0	0,13738
672,0	0,13569
673,0	0,13382
674,0	0,13217
675,0	0,13030
676,0	0,12865
677,0	0,12691
678,0	0,12550
679,0	0,12392
680,0	0,12238
681,0	0,12098
682,0	0,11944
683,0	0,11819
684,0	0,11685
685,0	0,11545
686,0	0,11428
687,0	0,11305
688,0	0,11173
689,0	0,11040
690,0	0,10939
691,0	0,10811
692,0	0,10700
693,0	0,10611
694,0	0,10490
695,0	0,10375
696,0	0,10265
697,0	0,10186
698,0	0,10083
699,0	0,09977
700,0	0,09883
701,0	0,09783
702,0	0,09681
703,0	0,09612
704,0	0,09525
705,0	0,09440
706,0	0,09333
707,0	0,09258
708,0	0,09180
709,0	0,09087
710,0	0,08991
711,0	0,08950
712,0	0,08833
713,0	0,08771
714,0	0,08691
715,0	0,08613
716,0	0,08546
717,0	0,08465
718,0	0,08403
719,0	0,08321
720,0	0,08247
721,0	0,08188
722,0	0,08130
723,0	0,08049
724,0	0,07995
725,0	0,07915
726,0	0,07850
727,0	0,07802
728,0	0,07705
729,0	0,07664
730,0	0,07599
731,0	0,07529
732,0	0,07489
733,0	0,07423
734,0	0,07334
735,0	0,07319
736,0	0,07230
737,0	0,07206
738,0	0,07132
739,0	0,07102
740,0	0,07043
741,0	0,07008
742,0	0,06938
743,0	0,06875
744,0	0,06786
745,0	0,06751
746,0	0,06726
747,0	0,06689
748,0	0,06616
749,0	0,06547
750,0	0,06528
751,0	0,06448
752,0	0,06418
753,0	0,06384
754,0	0,06351
755,0	0,06283
756,0	0,06241
757,0	0,06193
758,0	0,06162
759,0	0,06114
760,0	0,06080
761,0	0,06062
762,0	0,06005
763,0	0,05966
764,0	0,05955
765,0	0,05858
766,0	0,05850
767,0	0,05811
768,0	0,05769
769,0	0,05698
770,0	0,05673
771,0	0,05637
772,0	0,05617
773,0	0,05569
774,0	0,05521
775,0	0,05492
776,0	0,05467
777,0	0,05407
778,0	0,05397
779,0	0,05408
780,0	0,05342
781,0	0,05311
782,0	0,05283
783,0	0,05259
784,0	0,05220
785,0	0,05158
786,0	0,05132
787,0	0,05117
788,0	0,05091
789,0	0,05041
790,0	0,05009
791,0	0,05002
792,0	0,04969
793,0	0,04934
794,0	0,04924
795,0	0,04879
796,0	0,04818
797,0	0,04812
798,0	0,04793
799,0	0,04768
800,0	0,04743
