# Supplementary material for: Impact of bimetallic interface design on heat generation in plasmonic Au/Pd nanostructures studied by single-particle thermometry
Source: Nat Commun. 2023 Jun 27;14:3813. doi: 10.1038/s41467-023-38982-9 (PMC10300195; doi:10.1038/s41467-023-38982-9)
Supplement: Supplementary file 4 — Source Data [file 41467_2023_38982_MOESM4_ESM.zip › DATA/Figure 1/Figure1E-Extinction/Au67Pd2.txt]

Au67Pd2.spc - RawData
Wavelength nm.	Abs.
400,0	0,17709
401,0	0,17688
402,0	0,17680
403,0	0,17637
404,0	0,17610
405,0	0,17597
406,0	0,17537
407,0	0,17499
408,0	0,17507
409,0	0,17473
410,0	0,17452
411,0	0,17451
412,0	0,17410
413,0	0,17401
414,0	0,17373
415,0	0,17348
416,0	0,17303
417,0	0,17262
418,0	0,17263
419,0	0,17236
420,0	0,17201
421,0	0,17177
422,0	0,17156
423,0	0,17120
424,0	0,17111
425,0	0,17061
426,0	0,17043
427,0	0,17001
428,0	0,16989
429,0	0,16937
430,0	0,16922
431,0	0,16897
432,0	0,16887
433,0	0,16841
434,0	0,16836
435,0	0,16784
436,0	0,16772
437,0	0,16731
438,0	0,16717
439,0	0,16680
440,0	0,16640
441,0	0,16616
442,0	0,16583
443,0	0,16570
444,0	0,16535
445,0	0,16518
446,0	0,16490
447,0	0,16461
448,0	0,16441
449,0	0,16413
450,0	0,16390
451,0	0,16353
452,0	0,16313
453,0	0,16308
454,0	0,16281
455,0	0,16259
456,0	0,16240
457,0	0,16236
458,0	0,16207
459,0	0,16199
460,0	0,16171
461,0	0,16172
462,0	0,16149
463,0	0,16144
464,0	0,16153
465,0	0,16150
466,0	0,16142
467,0	0,16121
468,0	0,16122
469,0	0,16129
470,0	0,16132
471,0	0,16142
472,0	0,16151
473,0	0,16145
474,0	0,16145
475,0	0,16157
476,0	0,16161
477,0	0,16167
478,0	0,16199
479,0	0,16218
480,0	0,16278
481,0	0,16331
482,0	0,16397
483,0	0,16455
484,0	0,16537
485,0	0,16639
486,0	0,16703
487,0	0,16812
488,0	0,16917
489,0	0,17017
490,0	0,17132
491,0	0,17263
492,0	0,17387
493,0	0,17559
494,0	0,17726
495,0	0,17906
496,0	0,18106
497,0	0,18299
498,0	0,18514
499,0	0,18748
500,0	0,18994
501,0	0,19260
502,0	0,19519
503,0	0,19793
504,0	0,20079
505,0	0,20392
506,0	0,20724
507,0	0,21042
508,0	0,21385
509,0	0,21741
510,0	0,22111
511,0	0,22465
512,0	0,22852
513,0	0,23239
514,0	0,23616
515,0	0,24003
516,0	0,24384
517,0	0,24739
518,0	0,25121
519,0	0,25484
520,0	0,25852
521,0	0,26212
522,0	0,26567
523,0	0,26924
524,0	0,27282
525,0	0,27626
526,0	0,27944
527,0	0,28265
528,0	0,28547
529,0	0,28866
530,0	0,29128
531,0	0,29374
532,0	0,29639
533,0	0,29846
534,0	0,30051
535,0	0,30189
536,0	0,30348
537,0	0,30476
538,0	0,30600
539,0	0,30685
540,0	0,30749
541,0	0,30763
542,0	0,30737
543,0	0,30730
544,0	0,30673
545,0	0,30635
546,0	0,30550
547,0	0,30419
548,0	0,30273
549,0	0,30178
550,0	0,29998
551,0	0,29819
552,0	0,29607
553,0	0,29369
554,0	0,29145
555,0	0,28904
556,0	0,28625
557,0	0,28343
558,0	0,28026
559,0	0,27721
560,0	0,27377
561,0	0,27053
562,0	0,26731
563,0	0,26357
564,0	0,25981
565,0	0,25640
566,0	0,25279
567,0	0,24951
568,0	0,24577
569,0	0,24227
570,0	0,23895
571,0	0,23543
572,0	0,23173
573,0	0,22821
574,0	0,22466
575,0	0,22115
576,0	0,21799
577,0	0,21467
578,0	0,21134
579,0	0,20792
580,0	0,20485
581,0	0,20155
582,0	0,19814
583,0	0,19490
584,0	0,19178
585,0	0,18854
586,0	0,18546
587,0	0,18236
588,0	0,17915
589,0	0,17628
590,0	0,17331
591,0	0,17052
592,0	0,16754
593,0	0,16468
594,0	0,16213
595,0	0,15941
596,0	0,15683
597,0	0,15454
598,0	0,15206
599,0	0,14978
600,0	0,14749
601,0	0,14515
602,0	0,14277
603,0	0,14065
604,0	0,13853
605,0	0,13645
606,0	0,13440
607,0	0,13236
608,0	0,13027
609,0	0,12824
610,0	0,12628
611,0	0,12455
612,0	0,12276
613,0	0,12118
614,0	0,11930
615,0	0,11767
616,0	0,11614
617,0	0,11466
618,0	0,11298
619,0	0,11144
620,0	0,11005
621,0	0,10856
622,0	0,10716
623,0	0,10564
624,0	0,10426
625,0	0,10299
626,0	0,10160
627,0	0,10036
628,0	0,09893
629,0	0,09764
630,0	0,09656
631,0	0,09541
632,0	0,09406
633,0	0,09292
634,0	0,09188
635,0	0,09091
636,0	0,08999
637,0	0,08882
638,0	0,08785
639,0	0,08683
640,0	0,08578
641,0	0,08490
642,0	0,08403
643,0	0,08313
644,0	0,08223
645,0	0,08145
646,0	0,08067
647,0	0,07974
648,0	0,07893
649,0	0,07806
650,0	0,07740
651,0	0,07665
652,0	0,07597
653,0	0,07516
654,0	0,07442
655,0	0,07364
656,0	0,07313
657,0	0,07241
658,0	0,07173
659,0	0,07096
660,0	0,07045
661,0	0,06983
662,0	0,06914
663,0	0,06885
664,0	0,06823
665,0	0,06771
666,0	0,06750
667,0	0,06685
668,0	0,06623
669,0	0,06546
670,0	0,06522
671,0	0,06467
672,0	0,06419
673,0	0,06375
674,0	0,06310
675,0	0,06272
676,0	0,06224
677,0	0,06182
678,0	0,06123
679,0	0,06087
680,0	0,06041
681,0	0,05988
682,0	0,05945
683,0	0,05922
684,0	0,05855
685,0	0,05844
686,0	0,05794
687,0	0,05749
688,0	0,05697
689,0	0,05663
690,0	0,05621
691,0	0,05588
692,0	0,05540
693,0	0,05513
694,0	0,05485
695,0	0,05452
696,0	0,05416
697,0	0,05381
698,0	0,05345
699,0	0,05322
700,0	0,05278
701,0	0,05245
702,0	0,05201
703,0	0,05177
704,0	0,05164
705,0	0,05117
706,0	0,05090
707,0	0,05054
708,0	0,05033
709,0	0,04987
710,0	0,04961
711,0	0,04937
712,0	0,04912
713,0	0,04872
714,0	0,04876
715,0	0,04840
716,0	0,04806
717,0	0,04781
718,0	0,04749
719,0	0,04719
720,0	0,04693
721,0	0,04667
722,0	0,04636
723,0	0,04612
724,0	0,04574
725,0	0,04562
726,0	0,04536
727,0	0,04535
728,0	0,04483
729,0	0,04454
730,0	0,04448
731,0	0,04405
732,0	0,04375
733,0	0,04363
734,0	0,04316
735,0	0,04314
736,0	0,04283
737,0	0,04281
738,0	0,04229
739,0	0,04226
740,0	0,04213
741,0	0,04197
742,0	0,04156
743,0	0,04155
744,0	0,04093
745,0	0,04076
746,0	0,04092
747,0	0,04043
748,0	0,04047
749,0	0,04002
750,0	0,03991
751,0	0,03963
752,0	0,03942
753,0	0,03949
754,0	0,03945
755,0	0,03894
756,0	0,03884
757,0	0,03864
758,0	0,03876
759,0	0,03821
760,0	0,03814
761,0	0,03805
762,0	0,03798
763,0	0,03783
764,0	0,03787
765,0	0,03730
766,0	0,03736
767,0	0,03695
768,0	0,03686
769,0	0,03633
770,0	0,03622
771,0	0,03624
772,0	0,03604
773,0	0,03568
774,0	0,03531
775,0	0,03516
776,0	0,03512
777,0	0,03497
778,0	0,03488
779,0	0,03508
780,0	0,03506
781,0	0,03472
782,0	0,03470
783,0	0,03480
784,0	0,03427
785,0	0,03430
786,0	0,03404
787,0	0,03378
788,0	0,03382
789,0	0,03351
790,0	0,03346
791,0	0,03319
792,0	0,03305
793,0	0,03308
794,0	0,03274
795,0	0,03279
796,0	0,03233
797,0	0,03249
798,0	0,03206
799,0	0,03198
800,0	0,03187
