# Supplementary material for: Impact of bimetallic interface design on heat generation in plasmonic Au/Pd nanostructures studied by single-particle thermometry
Source: Nat Commun. 2023 Jun 27;14:3813. doi: 10.1038/s41467-023-38982-9 (PMC10300195; doi:10.1038/s41467-023-38982-9)
Supplement: Supplementary file 4 — Source Data [file 41467_2023_38982_MOESM4_ESM.zip › DATA/Figure 1/Figure1E-Extinction/Au67Pd4.txt]

Au67Pd4.spc - RawData
Wavelength nm.	Abs.
400,0	0,14595
401,0	0,14591
402,0	0,14575
403,0	0,14551
404,0	0,14518
405,0	0,14508
406,0	0,14460
407,0	0,14435
408,0	0,14421
409,0	0,14403
410,0	0,14402
411,0	0,14388
412,0	0,14380
413,0	0,14355
414,0	0,14320
415,0	0,14302
416,0	0,14278
417,0	0,14270
418,0	0,14234
419,0	0,14214
420,0	0,14178
421,0	0,14159
422,0	0,14148
423,0	0,14136
424,0	0,14110
425,0	0,14075
426,0	0,14063
427,0	0,14041
428,0	0,14000
429,0	0,13992
430,0	0,13949
431,0	0,13938
432,0	0,13928
433,0	0,13869
434,0	0,13885
435,0	0,13843
436,0	0,13827
437,0	0,13802
438,0	0,13775
439,0	0,13760
440,0	0,13719
441,0	0,13709
442,0	0,13680
443,0	0,13663
444,0	0,13632
445,0	0,13608
446,0	0,13592
447,0	0,13586
448,0	0,13575
449,0	0,13526
450,0	0,13516
451,0	0,13481
452,0	0,13479
453,0	0,13448
454,0	0,13427
455,0	0,13421
456,0	0,13392
457,0	0,13390
458,0	0,13371
459,0	0,13352
460,0	0,13338
461,0	0,13329
462,0	0,13315
463,0	0,13293
464,0	0,13305
465,0	0,13295
466,0	0,13285
467,0	0,13266
468,0	0,13270
469,0	0,13286
470,0	0,13275
471,0	0,13268
472,0	0,13291
473,0	0,13285
474,0	0,13269
475,0	0,13303
476,0	0,13297
477,0	0,13307
478,0	0,13327
479,0	0,13332
480,0	0,13362
481,0	0,13415
482,0	0,13456
483,0	0,13502
484,0	0,13546
485,0	0,13611
486,0	0,13672
487,0	0,13731
488,0	0,13804
489,0	0,13889
490,0	0,13978
491,0	0,14066
492,0	0,14175
493,0	0,14282
494,0	0,14408
495,0	0,14508
496,0	0,14682
497,0	0,14851
498,0	0,15007
499,0	0,15177
500,0	0,15368
501,0	0,15556
502,0	0,15758
503,0	0,15951
504,0	0,16181
505,0	0,16423
506,0	0,16667
507,0	0,16918
508,0	0,17169
509,0	0,17455
510,0	0,17743
511,0	0,18004
512,0	0,18292
513,0	0,18588
514,0	0,18880
515,0	0,19213
516,0	0,19499
517,0	0,19753
518,0	0,20088
519,0	0,20375
520,0	0,20648
521,0	0,20920
522,0	0,21209
523,0	0,21489
524,0	0,21786
525,0	0,22044
526,0	0,22319
527,0	0,22599
528,0	0,22815
529,0	0,23057
530,0	0,23268
531,0	0,23507
532,0	0,23716
533,0	0,23889
534,0	0,24083
535,0	0,24223
536,0	0,24368
537,0	0,24468
538,0	0,24582
539,0	0,24667
540,0	0,24723
541,0	0,24772
542,0	0,24789
543,0	0,24788
544,0	0,24782
545,0	0,24743
546,0	0,24717
547,0	0,24627
548,0	0,24549
549,0	0,24461
550,0	0,24349
551,0	0,24265
552,0	0,24136
553,0	0,23943
554,0	0,23770
555,0	0,23597
556,0	0,23410
557,0	0,23198
558,0	0,22980
559,0	0,22746
560,0	0,22501
561,0	0,22246
562,0	0,22009
563,0	0,21766
564,0	0,21493
565,0	0,21231
566,0	0,20967
567,0	0,20682
568,0	0,20422
569,0	0,20158
570,0	0,19902
571,0	0,19661
572,0	0,19387
573,0	0,19121
574,0	0,18845
575,0	0,18586
576,0	0,18356
577,0	0,18094
578,0	0,17832
579,0	0,17578
580,0	0,17316
581,0	0,17085
582,0	0,16820
583,0	0,16592
584,0	0,16342
585,0	0,16099
586,0	0,15863
587,0	0,15616
588,0	0,15385
589,0	0,15168
590,0	0,14927
591,0	0,14728
592,0	0,14493
593,0	0,14297
594,0	0,14095
595,0	0,13881
596,0	0,13691
597,0	0,13510
598,0	0,13323
599,0	0,13134
600,0	0,12986
601,0	0,12804
602,0	0,12632
603,0	0,12481
604,0	0,12312
605,0	0,12157
606,0	0,12013
607,0	0,11856
608,0	0,11707
609,0	0,11560
610,0	0,11411
611,0	0,11275
612,0	0,11139
613,0	0,11017
614,0	0,10888
615,0	0,10762
616,0	0,10653
617,0	0,10547
618,0	0,10436
619,0	0,10310
620,0	0,10207
621,0	0,10089
622,0	0,10003
623,0	0,09906
624,0	0,09781
625,0	0,09682
626,0	0,09598
627,0	0,09514
628,0	0,09409
629,0	0,09321
630,0	0,09242
631,0	0,09167
632,0	0,09068
633,0	0,08980
634,0	0,08913
635,0	0,08834
636,0	0,08755
637,0	0,08701
638,0	0,08632
639,0	0,08560
640,0	0,08482
641,0	0,08413
642,0	0,08369
643,0	0,08293
644,0	0,08250
645,0	0,08187
646,0	0,08136
647,0	0,08084
648,0	0,08004
649,0	0,07969
650,0	0,07916
651,0	0,07876
652,0	0,07822
653,0	0,07770
654,0	0,07714
655,0	0,07666
656,0	0,07614
657,0	0,07586
658,0	0,07530
659,0	0,07487
660,0	0,07448
661,0	0,07412
662,0	0,07377
663,0	0,07354
664,0	0,07335
665,0	0,07289
666,0	0,07261
667,0	0,07253
668,0	0,07213
669,0	0,07139
670,0	0,07135
671,0	0,07093
672,0	0,07057
673,0	0,07029
674,0	0,06975
675,0	0,06937
676,0	0,06908
677,0	0,06881
678,0	0,06848
679,0	0,06826
680,0	0,06783
681,0	0,06745
682,0	0,06723
683,0	0,06675
684,0	0,06652
685,0	0,06611
686,0	0,06587
687,0	0,06566
688,0	0,06533
689,0	0,06496
690,0	0,06470
691,0	0,06440
692,0	0,06421
693,0	0,06391
694,0	0,06361
695,0	0,06314
696,0	0,06295
697,0	0,06283
698,0	0,06253
699,0	0,06231
700,0	0,06178
701,0	0,06178
702,0	0,06121
703,0	0,06115
704,0	0,06084
705,0	0,06047
706,0	0,06013
707,0	0,05997
708,0	0,05978
709,0	0,05925
710,0	0,05910
711,0	0,05911
712,0	0,05860
713,0	0,05834
714,0	0,05807
715,0	0,05798
716,0	0,05779
717,0	0,05747
718,0	0,05720
719,0	0,05694
720,0	0,05643
721,0	0,05649
722,0	0,05628
723,0	0,05610
724,0	0,05560
725,0	0,05547
726,0	0,05537
727,0	0,05542
728,0	0,05502
729,0	0,05445
730,0	0,05450
731,0	0,05424
732,0	0,05405
733,0	0,05373
734,0	0,05334
735,0	0,05344
736,0	0,05290
737,0	0,05267
738,0	0,05245
739,0	0,05252
740,0	0,05224
741,0	0,05237
742,0	0,05168
743,0	0,05172
744,0	0,05127
745,0	0,05124
746,0	0,05097
747,0	0,05085
748,0	0,05059
749,0	0,05025
750,0	0,05016
751,0	0,04973
752,0	0,04950
753,0	0,04948
754,0	0,04950
755,0	0,04889
756,0	0,04916
757,0	0,04886
758,0	0,04878
759,0	0,04856
760,0	0,04842
761,0	0,04818
762,0	0,04791
763,0	0,04781
764,0	0,04765
765,0	0,04726
766,0	0,04718
767,0	0,04717
768,0	0,04672
769,0	0,04659
770,0	0,04620
771,0	0,04605
772,0	0,04605
773,0	0,04562
774,0	0,04518
775,0	0,04513
776,0	0,04476
777,0	0,04479
778,0	0,04468
779,0	0,04502
780,0	0,04468
781,0	0,04478
782,0	0,04447
783,0	0,04427
784,0	0,04410
785,0	0,04394
786,0	0,04363
787,0	0,04350
788,0	0,04318
789,0	0,04309
790,0	0,04293
791,0	0,04286
792,0	0,04267
793,0	0,04223
794,0	0,04216
795,0	0,04205
796,0	0,04155
797,0	0,04141
798,0	0,04143
799,0	0,04134
800,0	0,04107
