# Supplementary material for: Impact of bimetallic interface design on heat generation in plasmonic Au/Pd nanostructures studied by single-particle thermometry
Source: Nat Commun. 2023 Jun 27;14:3813. doi: 10.1038/s41467-023-38982-9 (PMC10300195; doi:10.1038/s41467-023-38982-9)
Supplement: Supplementary file 4 — Source Data [file 41467_2023_38982_MOESM4_ESM.zip › DATA/Figure 2/Figure 2c/Scattering_Au 67 NS.txt]

# wavelength (nm), normalized scattering (a.u.)
490.3000 0.2045
490.9000 0.2047
491.5000 0.2050
492.1000 0.2055
492.7000 0.2061
493.3000 0.2070
493.9000 0.2081
494.5000 0.2093
495.1000 0.2108
495.7000 0.2125
496.3000 0.2144
496.9000 0.2164
497.5000 0.2187
498.1000 0.2211
498.7000 0.2237
499.3000 0.2265
499.9000 0.2295
500.5000 0.2327
501.1000 0.2362
501.7000 0.2398
502.3000 0.2437
502.9000 0.2478
503.5000 0.2521
504.1000 0.2566
504.7000 0.2613
505.3000 0.2662
505.9000 0.2714
506.5000 0.2769
507.1000 0.2825
507.7000 0.2885
508.3000 0.2946
508.9000 0.3011
509.5000 0.3078
510.1000 0.3149
510.7000 0.3222
511.3000 0.3298
511.9000 0.3377
512.5000 0.3459
513.1000 0.3543
513.7000 0.3631
514.3000 0.3721
514.9000 0.3814
515.5000 0.3911
516.1000 0.4010
516.7000 0.4112
517.2000 0.4216
517.8000 0.4324
518.4000 0.4434
519.0000 0.4547
519.6000 0.4662
520.2000 0.4779
520.8000 0.4899
521.4000 0.5021
522.0000 0.5146
522.6000 0.5272
523.2000 0.5400
523.8000 0.5529
524.4000 0.5660
525.0000 0.5791
525.6000 0.5924
526.2000 0.6058
526.8000 0.6192
527.4000 0.6326
528.0000 0.6461
528.6000 0.6596
529.2000 0.6731
529.8000 0.6865
530.4000 0.6999
531.0000 0.7132
531.6000 0.7263
532.2000 0.7394
532.8000 0.7523
533.4000 0.7650
534.0000 0.7774
534.6000 0.7897
535.2000 0.8017
535.8000 0.8135
536.4000 0.8250
537.0000 0.8363
537.6000 0.8472
538.2000 0.8578
538.8000 0.8681
539.4000 0.8781
540.0000 0.8877
540.6000 0.8969
541.2000 0.9058
541.8000 0.9144
542.4000 0.9225
543.0000 0.9303
543.6000 0.9376
544.2000 0.9446
544.8000 0.9512
545.4000 0.9573
546.0000 0.9631
546.6000 0.9685
547.2000 0.9734
547.8000 0.9779
548.4000 0.9820
549.0000 0.9857
549.6000 0.9890
550.1000 0.9918
550.7000 0.9943
551.3000 0.9963
551.9000 0.9979
552.5000 0.9990
553.1000 0.9997
553.7000 1.0000
554.3000 0.9998
554.9000 0.9992
555.5000 0.9981
556.1000 0.9966
556.7000 0.9947
557.3000 0.9923
557.9000 0.9895
558.5000 0.9863
559.1000 0.9827
559.7000 0.9787
560.3000 0.9743
560.9000 0.9696
561.5000 0.9645
562.1000 0.9590
562.7000 0.9532
563.3000 0.9471
563.9000 0.9406
564.5000 0.9340
565.1000 0.9270
565.7000 0.9199
566.3000 0.9125
566.9000 0.9050
567.5000 0.8973
568.1000 0.8895
568.7000 0.8816
569.3000 0.8737
569.9000 0.8656
570.5000 0.8576
571.1000 0.8495
571.7000 0.8414
572.3000 0.8334
572.9000 0.8254
573.5000 0.8174
574.1000 0.8095
574.7000 0.8017
575.3000 0.7939
575.9000 0.7862
576.5000 0.7786
577.1000 0.7711
577.7000 0.7637
578.3000 0.7564
578.9000 0.7491
579.5000 0.7420
580.1000 0.7349
580.7000 0.7280
581.3000 0.7211
581.9000 0.7142
582.5000 0.7075
583.1000 0.7008
583.6000 0.6942
584.2000 0.6877
584.8000 0.6812
585.4000 0.6747
586.0000 0.6683
586.6000 0.6620
587.2000 0.6557
587.8000 0.6495
588.4000 0.6433
589.0000 0.6372
589.6000 0.6311
590.2000 0.6251
590.8000 0.6191
591.4000 0.6132
592.0000 0.6074
592.6000 0.6016
593.2000 0.5959
593.8000 0.5902
594.4000 0.5846
595.0000 0.5790
595.6000 0.5735
596.2000 0.5681
596.8000 0.5627
597.4000 0.5574
598.0000 0.5522
598.6000 0.5470
599.2000 0.5419
599.8000 0.5369
600.4000 0.5319
601.0000 0.5271
601.6000 0.5223
602.2000 0.5175
602.8000 0.5129
603.4000 0.5083
604.0000 0.5038
604.6000 0.4994
605.2000 0.4950
605.8000 0.4907
606.4000 0.4865
607.0000 0.4824
607.6000 0.4783
608.2000 0.4744
608.8000 0.4704
609.4000 0.4666
610.0000 0.4628
610.6000 0.4591
611.2000 0.4555
611.8000 0.4519
612.4000 0.4484
613.0000 0.4450
613.6000 0.4416
614.2000 0.4382
614.8000 0.4349
615.4000 0.4317
616.0000 0.4285
616.6000 0.4254
617.1000 0.4223
617.7000 0.4192
618.3000 0.4162
618.9000 0.4132
619.5000 0.4103
620.1000 0.4074
620.7000 0.4045
621.3000 0.4016
621.9000 0.3988
622.5000 0.3961
623.1000 0.3933
623.7000 0.3906
624.3000 0.3879
624.9000 0.3853
625.5000 0.3827
626.1000 0.3801
626.7000 0.3776
627.3000 0.3751
627.9000 0.3727
628.5000 0.3702
629.1000 0.3679
629.7000 0.3655
630.3000 0.3632
630.9000 0.3610
631.5000 0.3587
632.1000 0.3565
632.7000 0.3544
633.3000 0.3523
633.9000 0.3502
634.5000 0.3481
635.1000 0.3461
635.7000 0.3441
636.3000 0.3421
636.9000 0.3402
637.5000 0.3382
638.1000 0.3363
638.7000 0.3344
639.3000 0.3325
639.9000 0.3306
640.5000 0.3287
641.1000 0.3269
641.7000 0.3250
642.3000 0.3231
642.9000 0.3213
643.5000 0.3195
644.1000 0.3176
644.7000 0.3158
645.3000 0.3140
645.9000 0.3122
646.5000 0.3103
647.1000 0.3085
647.7000 0.3068
648.3000 0.3050
648.9000 0.3032
649.5000 0.3015
650.0000 0.2998
650.6000 0.2980
651.2000 0.2963
651.8000 0.2947
652.4000 0.2930
653.0000 0.2914
653.6000 0.2898
654.2000 0.2882
654.8000 0.2867
655.4000 0.2852
656.0000 0.2837
656.6000 0.2822
657.2000 0.2808
657.8000 0.2793
658.4000 0.2779
659.0000 0.2766
659.6000 0.2752
660.2000 0.2739
660.8000 0.2725
661.4000 0.2712
662.0000 0.2699
662.6000 0.2687
663.2000 0.2674
663.8000 0.2662
664.4000 0.2649
665.0000 0.2637
665.6000 0.2625
666.2000 0.2613
666.8000 0.2601
667.4000 0.2589
668.0000 0.2577
668.6000 0.2566
669.2000 0.2554
669.8000 0.2543
670.4000 0.2532
671.0000 0.2521
671.6000 0.2510
672.2000 0.2499
672.8000 0.2488
673.4000 0.2477
674.0000 0.2467
674.6000 0.2456
675.2000 0.2446
675.8000 0.2436
676.4000 0.2426
677.0000 0.2416
677.6000 0.2406
678.2000 0.2396
678.8000 0.2387
679.4000 0.2377
680.0000 0.2368
680.6000 0.2358
681.2000 0.2349
681.8000 0.2340
682.4000 0.2330
683.0000 0.2321
683.5000 0.2311
684.1000 0.2302
684.7000 0.2292
685.3000 0.2283
685.9000 0.2273
686.5000 0.2264
687.1000 0.2254
687.7000 0.2244
688.3000 0.2234
688.9000 0.2224
689.5000 0.2214
690.1000 0.2204
690.7000 0.2194
691.3000 0.2184
691.9000 0.2174
692.5000 0.2164
693.1000 0.2155
693.7000 0.2145
694.3000 0.2135
694.9000 0.2126
695.5000 0.2116
696.1000 0.2107
696.7000 0.2099
697.3000 0.2090
697.9000 0.2082
698.5000 0.2074
699.1000 0.2066
699.7000 0.2059
700.3000 0.2052
700.9000 0.2045
701.5000 0.2039
702.1000 0.2033
702.7000 0.2028
703.3000 0.2023
703.9000 0.2018
704.5000 0.2013
705.1000 0.2009
705.7000 0.2005
706.3000 0.2001
706.9000 0.1998
707.5000 0.1994
708.1000 0.1991
708.7000 0.1987
709.3000 0.1984
709.9000 0.1980
710.5000 0.1977
711.1000 0.1973
711.7000 0.1970
712.3000 0.1966
712.9000 0.1962
713.5000 0.1958
714.1000 0.1953
714.7000 0.1948
715.3000 0.1944
715.9000 0.1939
716.5000 0.1933
717.0000 0.1928
717.6000 0.1922
718.2000 0.1916
718.8000 0.1909
719.4000 0.1903
720.0000 0.1897
720.6000 0.1890
721.2000 0.1883
721.8000 0.1877
722.4000 0.1870
723.0000 0.1864
723.6000 0.1857
724.2000 0.1851
724.8000 0.1845
725.4000 0.1839
726.0000 0.1834
726.6000 0.1828
727.2000 0.1823
727.8000 0.1818
728.4000 0.1813
729.0000 0.1809
729.6000 0.1805
730.2000 0.1801
730.8000 0.1797
731.4000 0.1794
732.0000 0.1790
732.6000 0.1787
733.2000 0.1784
733.8000 0.1782
734.4000 0.1779
735.0000 0.1776
735.6000 0.1774
736.2000 0.1771
736.8000 0.1769
737.4000 0.1766
738.0000 0.1764
738.6000 0.1761
739.2000 0.1759
739.8000 0.1756
740.4000 0.1753
741.0000 0.1750
741.6000 0.1747
742.2000 0.1744
742.8000 0.1741
743.4000 0.1737
744.0000 0.1734
744.6000 0.1730
745.2000 0.1727
745.8000 0.1723
746.4000 0.1720
747.0000 0.1716
747.6000 0.1713
748.2000 0.1710
748.8000 0.1706
749.4000 0.1703
750.0000 0.1700
750.5000 0.1697
751.1000 0.1694
751.7000 0.1691
752.3000 0.1689
752.9000 0.1686
753.5000 0.1684
754.1000 0.1682
754.7000 0.1681
755.3000 0.1679
755.9000 0.1678
756.5000 0.1677
757.1000 0.1676
757.7000 0.1675
758.3000 0.1674
758.9000 0.1674
759.5000 0.1673
760.1000 0.1673
760.7000 0.1673
761.3000 0.1673
761.9000 0.1673
762.5000 0.1673
763.1000 0.1674
763.7000 0.1674
764.3000 0.1674
764.9000 0.1675
765.5000 0.1675
766.1000 0.1676
766.7000 0.1677
767.3000 0.1677
767.9000 0.1678
768.5000 0.1679
769.1000 0.1680
769.7000 0.1681
770.3000 0.1682
770.9000 0.1683
771.5000 0.1684
772.1000 0.1685
772.7000 0.1687
773.3000 0.1688
773.9000 0.1690
774.5000 0.1691
775.1000 0.1693
775.7000 0.1695
776.3000 0.1698
776.9000 0.1700
777.5000 0.1702
778.1000 0.1705
778.7000 0.1707
779.3000 0.1710
779.9000 0.1713
780.5000 0.1716
781.1000 0.1719
781.7000 0.1722
782.3000 0.1726
782.9000 0.1729
783.4000 0.1733
784.0000 0.1736
784.6000 0.1740
785.2000 0.1743
785.8000 0.1747
786.4000 0.1750
787.0000 0.1754
787.6000 0.1757
788.2000 0.1760
788.8000 0.1764
789.4000 0.1767
790.0000 0.1770
790.6000 0.1773
791.2000 0.1776
791.8000 0.1779
792.4000 0.1782
793.0000 0.1784
793.6000 0.1786
794.2000 0.1788
794.8000 0.1790
795.4000 0.1791
796.0000 0.1792
796.6000 0.1793
797.2000 0.1793
797.8000 0.1793
798.4000 0.1793
799.0000 0.1792
799.6000 0.1792
800.2000 0.1790
800.8000 0.1789
801.4000 0.1787
802.0000 0.1785
802.6000 0.1783
803.2000 0.1781
803.8000 0.1779
804.4000 0.1776
805.0000 0.1774
805.6000 0.1772
806.2000 0.1770
806.8000 0.1768
807.4000 0.1767
808.0000 0.1765
808.6000 0.1764
809.2000 0.1764
809.8000 0.1763
