# Supplementary material for: Impact of bimetallic interface design on heat generation in plasmonic Au/Pd nanostructures studied by single-particle thermometry
Source: Nat Commun. 2023 Jun 27;14:3813. doi: 10.1038/s41467-023-38982-9 (PMC10300195; doi:10.1038/s41467-023-38982-9)
Supplement: Supplementary file 4 — Source Data [file 41467_2023_38982_MOESM4_ESM.zip › DATA/Figure 2/Figure 2c/Scattering_Au67@Pd2.txt]

# wavelength (nm), normalized scattering (a.u.)
490.3000 0.2718
490.9000 0.2720
491.5000 0.2723
492.1000 0.2729
492.7000 0.2738
493.3000 0.2749
493.9000 0.2764
494.5000 0.2781
495.1000 0.2800
495.7000 0.2823
496.3000 0.2847
496.9000 0.2873
497.5000 0.2902
498.1000 0.2932
498.7000 0.2965
499.3000 0.2999
499.9000 0.3035
500.5000 0.3073
501.1000 0.3113
501.7000 0.3153
502.3000 0.3196
502.9000 0.3239
503.5000 0.3285
504.1000 0.3332
504.7000 0.3381
505.3000 0.3432
505.9000 0.3484
506.5000 0.3537
507.1000 0.3592
507.7000 0.3648
508.3000 0.3705
508.9000 0.3763
509.5000 0.3824
510.1000 0.3886
510.7000 0.3950
511.3000 0.4015
511.9000 0.4081
512.5000 0.4150
513.1000 0.4219
513.7000 0.4290
514.3000 0.4364
514.9000 0.4438
515.5000 0.4515
516.1000 0.4593
516.7000 0.4672
517.2000 0.4753
517.8000 0.4835
518.4000 0.4919
519.0000 0.5004
519.6000 0.5091
520.2000 0.5179
520.8000 0.5268
521.4000 0.5358
522.0000 0.5450
522.6000 0.5542
523.2000 0.5635
523.8000 0.5730
524.4000 0.5824
525.0000 0.5920
525.6000 0.6016
526.2000 0.6113
526.8000 0.6210
527.4000 0.6308
528.0000 0.6405
528.6000 0.6502
529.2000 0.6600
529.8000 0.6697
530.4000 0.6794
531.0000 0.6890
531.6000 0.6986
532.2000 0.7082
532.8000 0.7176
533.4000 0.7270
534.0000 0.7363
534.6000 0.7455
535.2000 0.7546
535.8000 0.7635
536.4000 0.7724
537.0000 0.7811
537.6000 0.7897
538.2000 0.7982
538.8000 0.8065
539.4000 0.8147
540.0000 0.8227
540.6000 0.8306
541.2000 0.8384
541.8000 0.8460
542.4000 0.8534
543.0000 0.8607
543.6000 0.8679
544.2000 0.8749
544.8000 0.8817
545.4000 0.8884
546.0000 0.8949
546.6000 0.9013
547.2000 0.9076
547.8000 0.9137
548.4000 0.9196
549.0000 0.9253
549.6000 0.9309
550.1000 0.9364
550.7000 0.9417
551.3000 0.9468
551.9000 0.9517
552.5000 0.9564
553.1000 0.9609
553.7000 0.9652
554.3000 0.9692
554.9000 0.9731
555.5000 0.9766
556.1000 0.9800
556.7000 0.9831
557.3000 0.9860
557.9000 0.9886
558.5000 0.9910
559.1000 0.9931
559.7000 0.9949
560.3000 0.9964
560.9000 0.9977
561.5000 0.9987
562.1000 0.9994
562.7000 0.9998
563.3000 1.0000
563.9000 0.9999
564.5000 0.9996
565.1000 0.9990
565.7000 0.9982
566.3000 0.9972
566.9000 0.9960
567.5000 0.9945
568.1000 0.9929
568.7000 0.9912
569.3000 0.9893
569.9000 0.9872
570.5000 0.9850
571.1000 0.9827
571.7000 0.9802
572.3000 0.9777
572.9000 0.9752
573.5000 0.9726
574.1000 0.9699
574.7000 0.9671
575.3000 0.9644
575.9000 0.9616
576.5000 0.9587
577.1000 0.9558
577.7000 0.9529
578.3000 0.9500
578.9000 0.9470
579.5000 0.9441
580.1000 0.9411
580.7000 0.9381
581.3000 0.9350
581.9000 0.9319
582.5000 0.9288
583.1000 0.9256
583.6000 0.9224
584.2000 0.9191
584.8000 0.9158
585.4000 0.9124
586.0000 0.9090
586.6000 0.9055
587.2000 0.9019
587.8000 0.8982
588.4000 0.8946
589.0000 0.8908
589.6000 0.8870
590.2000 0.8831
590.8000 0.8792
591.4000 0.8752
592.0000 0.8711
592.6000 0.8670
593.2000 0.8628
593.8000 0.8586
594.4000 0.8543
595.0000 0.8500
595.6000 0.8457
596.2000 0.8414
596.8000 0.8370
597.4000 0.8326
598.0000 0.8282
598.6000 0.8238
599.2000 0.8194
599.8000 0.8150
600.4000 0.8106
601.0000 0.8061
601.6000 0.8017
602.2000 0.7973
602.8000 0.7929
603.4000 0.7885
604.0000 0.7841
604.6000 0.7797
605.2000 0.7754
605.8000 0.7711
606.4000 0.7667
607.0000 0.7624
607.6000 0.7582
608.2000 0.7539
608.8000 0.7496
609.4000 0.7454
610.0000 0.7412
610.6000 0.7370
611.2000 0.7328
611.8000 0.7287
612.4000 0.7245
613.0000 0.7204
613.6000 0.7164
614.2000 0.7123
614.8000 0.7083
615.4000 0.7043
616.0000 0.7003
616.6000 0.6964
617.1000 0.6925
617.7000 0.6887
618.3000 0.6848
618.9000 0.6811
619.5000 0.6773
620.1000 0.6736
620.7000 0.6700
621.3000 0.6663
621.9000 0.6628
622.5000 0.6592
623.1000 0.6558
623.7000 0.6523
624.3000 0.6489
624.9000 0.6456
625.5000 0.6423
626.1000 0.6391
626.7000 0.6359
627.3000 0.6328
627.9000 0.6297
628.5000 0.6266
629.1000 0.6236
629.7000 0.6206
630.3000 0.6177
630.9000 0.6148
631.5000 0.6119
632.1000 0.6090
632.7000 0.6062
633.3000 0.6034
633.9000 0.6006
634.5000 0.5979
635.1000 0.5951
635.7000 0.5924
636.3000 0.5896
636.9000 0.5869
637.5000 0.5842
638.1000 0.5815
638.7000 0.5787
639.3000 0.5760
639.9000 0.5733
640.5000 0.5706
641.1000 0.5678
641.7000 0.5651
642.3000 0.5623
642.9000 0.5596
643.5000 0.5568
644.1000 0.5540
644.7000 0.5512
645.3000 0.5484
645.9000 0.5456
646.5000 0.5429
647.1000 0.5401
647.7000 0.5373
648.3000 0.5345
648.9000 0.5317
649.5000 0.5289
650.0000 0.5261
650.6000 0.5233
651.2000 0.5205
651.8000 0.5177
652.4000 0.5149
653.0000 0.5121
653.6000 0.5094
654.2000 0.5067
654.8000 0.5039
655.4000 0.5013
656.0000 0.4986
656.6000 0.4959
657.2000 0.4933
657.8000 0.4907
658.4000 0.4882
659.0000 0.4856
659.6000 0.4831
660.2000 0.4806
660.8000 0.4782
661.4000 0.4757
662.0000 0.4733
662.6000 0.4710
663.2000 0.4687
663.8000 0.4664
664.4000 0.4642
665.0000 0.4620
665.6000 0.4599
666.2000 0.4578
666.8000 0.4557
667.4000 0.4537
668.0000 0.4517
668.6000 0.4497
669.2000 0.4478
669.8000 0.4460
670.4000 0.4442
671.0000 0.4424
671.6000 0.4406
672.2000 0.4390
672.8000 0.4373
673.4000 0.4357
674.0000 0.4341
674.6000 0.4325
675.2000 0.4310
675.8000 0.4295
676.4000 0.4280
677.0000 0.4265
677.6000 0.4250
678.2000 0.4236
678.8000 0.4221
679.4000 0.4207
680.0000 0.4192
680.6000 0.4178
681.2000 0.4163
681.8000 0.4149
682.4000 0.4134
683.0000 0.4119
683.5000 0.4104
684.1000 0.4089
684.7000 0.4073
685.3000 0.4058
685.9000 0.4042
686.5000 0.4026
687.1000 0.4010
687.7000 0.3993
688.3000 0.3977
688.9000 0.3960
689.5000 0.3944
690.1000 0.3927
690.7000 0.3910
691.3000 0.3893
691.9000 0.3876
692.5000 0.3859
693.1000 0.3842
693.7000 0.3825
694.3000 0.3808
694.9000 0.3792
695.5000 0.3775
696.1000 0.3759
696.7000 0.3743
697.3000 0.3727
697.9000 0.3712
698.5000 0.3696
699.1000 0.3681
699.7000 0.3667
700.3000 0.3652
700.9000 0.3638
701.5000 0.3625
702.1000 0.3611
702.7000 0.3598
703.3000 0.3585
703.9000 0.3573
704.5000 0.3560
705.1000 0.3548
705.7000 0.3536
706.3000 0.3524
706.9000 0.3512
707.5000 0.3501
708.1000 0.3489
708.7000 0.3477
709.3000 0.3466
709.9000 0.3454
710.5000 0.3443
711.1000 0.3431
711.7000 0.3419
712.3000 0.3408
712.9000 0.3396
713.5000 0.3383
714.1000 0.3371
714.7000 0.3359
715.3000 0.3346
715.9000 0.3334
716.5000 0.3321
717.0000 0.3308
717.6000 0.3296
718.2000 0.3283
718.8000 0.3270
719.4000 0.3258
720.0000 0.3245
720.6000 0.3232
721.2000 0.3220
721.8000 0.3208
722.4000 0.3196
723.0000 0.3184
723.6000 0.3172
724.2000 0.3161
724.8000 0.3149
725.4000 0.3139
726.0000 0.3128
726.6000 0.3118
727.2000 0.3108
727.8000 0.3098
728.4000 0.3089
729.0000 0.3080
729.6000 0.3071
730.2000 0.3063
730.8000 0.3054
731.4000 0.3046
732.0000 0.3039
732.6000 0.3031
733.2000 0.3024
733.8000 0.3017
734.4000 0.3010
735.0000 0.3002
735.6000 0.2995
736.2000 0.2989
736.8000 0.2982
737.4000 0.2975
738.0000 0.2968
738.6000 0.2961
739.2000 0.2954
739.8000 0.2947
740.4000 0.2941
741.0000 0.2934
741.6000 0.2927
742.2000 0.2920
742.8000 0.2913
743.4000 0.2905
744.0000 0.2898
744.6000 0.2891
745.2000 0.2883
745.8000 0.2876
746.4000 0.2868
747.0000 0.2861
747.6000 0.2854
748.2000 0.2846
748.8000 0.2839
749.4000 0.2831
750.0000 0.2824
750.5000 0.2816
751.1000 0.2809
751.7000 0.2801
752.3000 0.2794
752.9000 0.2786
753.5000 0.2779
754.1000 0.2771
754.7000 0.2764
755.3000 0.2756
755.9000 0.2749
756.5000 0.2741
757.1000 0.2734
757.7000 0.2726
758.3000 0.2719
758.9000 0.2711
759.5000 0.2703
760.1000 0.2696
760.7000 0.2688
761.3000 0.2680
761.9000 0.2673
762.5000 0.2665
763.1000 0.2657
763.7000 0.2650
764.3000 0.2642
764.9000 0.2634
765.5000 0.2626
766.1000 0.2619
766.7000 0.2611
767.3000 0.2603
767.9000 0.2595
768.5000 0.2587
769.1000 0.2580
769.7000 0.2572
770.3000 0.2565
770.9000 0.2557
771.5000 0.2550
772.1000 0.2542
772.7000 0.2535
773.3000 0.2528
773.9000 0.2521
774.5000 0.2514
775.1000 0.2507
775.7000 0.2500
776.3000 0.2493
776.9000 0.2487
777.5000 0.2480
778.1000 0.2474
778.7000 0.2467
779.3000 0.2461
779.9000 0.2455
780.5000 0.2449
781.1000 0.2443
781.7000 0.2437
782.3000 0.2431
782.9000 0.2425
783.4000 0.2419
784.0000 0.2414
784.6000 0.2408
785.2000 0.2402
785.8000 0.2397
786.4000 0.2391
787.0000 0.2385
787.6000 0.2379
788.2000 0.2373
788.8000 0.2367
789.4000 0.2361
790.0000 0.2355
790.6000 0.2349
791.2000 0.2343
791.8000 0.2337
792.4000 0.2331
793.0000 0.2325
793.6000 0.2318
794.2000 0.2312
794.8000 0.2306
795.4000 0.2299
796.0000 0.2293
796.6000 0.2287
797.2000 0.2280
797.8000 0.2274
798.4000 0.2267
799.0000 0.2261
799.6000 0.2255
800.2000 0.2249
800.8000 0.2244
801.4000 0.2238
802.0000 0.2233
802.6000 0.2228
803.2000 0.2223
803.8000 0.2219
804.4000 0.2215
805.0000 0.2211
805.6000 0.2207
806.2000 0.2204
806.8000 0.2202
807.4000 0.2200
808.0000 0.2198
808.6000 0.2197
809.2000 0.2196
809.8000 0.2196
