# Supplementary material for: Impact of bimetallic interface design on heat generation in plasmonic Au/Pd nanostructures studied by single-particle thermometry
Source: Nat Commun. 2023 Jun 27;14:3813. doi: 10.1038/s41467-023-38982-9 (PMC10300195; doi:10.1038/s41467-023-38982-9)
Supplement: Supplementary file 4 — Source Data [file 41467_2023_38982_MOESM4_ESM.zip › DATA/Figure 2/Figure 2c/Scattering_Au67@Pd4.txt]

# wavelength (nm), normalized scattering (a.u.)
490.3000 0.4221
490.9000 0.4223
491.5000 0.4230
492.1000 0.4241
492.7000 0.4257
493.3000 0.4278
493.9000 0.4303
494.5000 0.4332
495.1000 0.4365
495.7000 0.4402
496.3000 0.4443
496.9000 0.4489
497.5000 0.4536
498.1000 0.4584
498.7000 0.4635
499.3000 0.4687
499.9000 0.4742
500.5000 0.4798
501.1000 0.4856
501.7000 0.4914
502.3000 0.4973
502.9000 0.5033
503.5000 0.5094
504.1000 0.5155
504.7000 0.5216
505.3000 0.5275
505.9000 0.5335
506.5000 0.5393
507.1000 0.5451
507.7000 0.5508
508.3000 0.5564
508.9000 0.5618
509.5000 0.5672
510.1000 0.5726
510.7000 0.5779
511.3000 0.5831
511.9000 0.5883
512.5000 0.5935
513.1000 0.5985
513.7000 0.6035
514.3000 0.6085
514.9000 0.6134
515.5000 0.6184
516.1000 0.6233
516.7000 0.6282
517.2000 0.6332
517.8000 0.6383
518.4000 0.6435
519.0000 0.6487
519.6000 0.6542
520.2000 0.6597
520.8000 0.6654
521.4000 0.6711
522.0000 0.6770
522.6000 0.6831
523.2000 0.6893
523.8000 0.6957
524.4000 0.7023
525.0000 0.7089
525.6000 0.7157
526.2000 0.7226
526.8000 0.7297
527.4000 0.7368
528.0000 0.7440
528.6000 0.7513
529.2000 0.7586
529.8000 0.7660
530.4000 0.7734
531.0000 0.7809
531.6000 0.7883
532.2000 0.7956
532.8000 0.8030
533.4000 0.8103
534.0000 0.8175
534.6000 0.8246
535.2000 0.8315
535.8000 0.8383
536.4000 0.8450
537.0000 0.8514
537.6000 0.8578
538.2000 0.8639
538.8000 0.8698
539.4000 0.8756
540.0000 0.8811
540.6000 0.8865
541.2000 0.8917
541.8000 0.8966
542.4000 0.9014
543.0000 0.9060
543.6000 0.9103
544.2000 0.9144
544.8000 0.9184
545.4000 0.9222
546.0000 0.9258
546.6000 0.9293
547.2000 0.9326
547.8000 0.9358
548.4000 0.9388
549.0000 0.9417
549.6000 0.9446
550.1000 0.9474
550.7000 0.9501
551.3000 0.9527
551.9000 0.9553
552.5000 0.9578
553.1000 0.9603
553.7000 0.9627
554.3000 0.9650
554.9000 0.9673
555.5000 0.9696
556.1000 0.9718
556.7000 0.9740
557.3000 0.9762
557.9000 0.9783
558.5000 0.9803
559.1000 0.9823
559.7000 0.9842
560.3000 0.9861
560.9000 0.9879
561.5000 0.9896
562.1000 0.9912
562.7000 0.9927
563.3000 0.9941
563.9000 0.9954
564.5000 0.9965
565.1000 0.9975
565.7000 0.9983
566.3000 0.9990
566.9000 0.9995
567.5000 0.9998
568.1000 1.0000
568.7000 1.0000
569.3000 0.9998
569.9000 0.9994
570.5000 0.9989
571.1000 0.9983
571.7000 0.9975
572.3000 0.9965
572.9000 0.9954
573.5000 0.9941
574.1000 0.9927
574.7000 0.9910
575.3000 0.9893
575.9000 0.9874
576.5000 0.9854
577.1000 0.9833
577.7000 0.9810
578.3000 0.9787
578.9000 0.9762
579.5000 0.9737
580.1000 0.9711
580.7000 0.9684
581.3000 0.9656
581.9000 0.9628
582.5000 0.9598
583.1000 0.9569
583.6000 0.9538
584.2000 0.9506
584.8000 0.9474
585.4000 0.9442
586.0000 0.9409
586.6000 0.9376
587.2000 0.9342
587.8000 0.9309
588.4000 0.9274
589.0000 0.9240
589.6000 0.9205
590.2000 0.9170
590.8000 0.9134
591.4000 0.9099
592.0000 0.9063
592.6000 0.9027
593.2000 0.8991
593.8000 0.8955
594.4000 0.8918
595.0000 0.8882
595.6000 0.8845
596.2000 0.8808
596.8000 0.8772
597.4000 0.8735
598.0000 0.8698
598.6000 0.8661
599.2000 0.8624
599.8000 0.8587
600.4000 0.8550
601.0000 0.8513
601.6000 0.8476
602.2000 0.8438
602.8000 0.8401
603.4000 0.8364
604.0000 0.8327
604.6000 0.8289
605.2000 0.8252
605.8000 0.8214
606.4000 0.8177
607.0000 0.8139
607.6000 0.8102
608.2000 0.8064
608.8000 0.8026
609.4000 0.7988
610.0000 0.7950
610.6000 0.7912
611.2000 0.7874
611.8000 0.7836
612.4000 0.7797
613.0000 0.7758
613.6000 0.7719
614.2000 0.7679
614.8000 0.7639
615.4000 0.7599
616.0000 0.7559
616.6000 0.7518
617.1000 0.7476
617.7000 0.7435
618.3000 0.7392
618.9000 0.7350
619.5000 0.7307
620.1000 0.7263
620.7000 0.7219
621.3000 0.7175
621.9000 0.7130
622.5000 0.7085
623.1000 0.7039
623.7000 0.6993
624.3000 0.6947
624.9000 0.6901
625.5000 0.6855
626.1000 0.6809
626.7000 0.6762
627.3000 0.6716
627.9000 0.6670
628.5000 0.6624
629.1000 0.6579
629.7000 0.6534
630.3000 0.6489
630.9000 0.6445
631.5000 0.6402
632.1000 0.6359
632.7000 0.6317
633.3000 0.6276
633.9000 0.6235
634.5000 0.6196
635.1000 0.6157
635.7000 0.6119
636.3000 0.6082
636.9000 0.6046
637.5000 0.6011
638.1000 0.5976
638.7000 0.5943
639.3000 0.5910
639.9000 0.5878
640.5000 0.5847
641.1000 0.5816
641.7000 0.5786
642.3000 0.5757
642.9000 0.5728
643.5000 0.5699
644.1000 0.5671
644.7000 0.5644
645.3000 0.5616
645.9000 0.5589
646.5000 0.5562
647.1000 0.5535
647.7000 0.5509
648.3000 0.5482
648.9000 0.5455
649.5000 0.5428
650.0000 0.5402
650.6000 0.5375
651.2000 0.5348
651.8000 0.5321
652.4000 0.5295
653.0000 0.5268
653.6000 0.5241
654.2000 0.5213
654.8000 0.5186
655.4000 0.5159
656.0000 0.5132
656.6000 0.5105
657.2000 0.5077
657.8000 0.5050
658.4000 0.5023
659.0000 0.4995
659.6000 0.4968
660.2000 0.4940
660.8000 0.4913
661.4000 0.4886
662.0000 0.4859
662.6000 0.4832
663.2000 0.4806
663.8000 0.4779
664.4000 0.4752
665.0000 0.4726
665.6000 0.4700
666.2000 0.4674
666.8000 0.4648
667.4000 0.4623
668.0000 0.4597
668.6000 0.4572
669.2000 0.4547
669.8000 0.4522
670.4000 0.4498
671.0000 0.4474
671.6000 0.4449
672.2000 0.4426
672.8000 0.4402
673.4000 0.4378
674.0000 0.4354
674.6000 0.4331
675.2000 0.4307
675.8000 0.4284
676.4000 0.4260
677.0000 0.4237
677.6000 0.4214
678.2000 0.4190
678.8000 0.4166
679.4000 0.4142
680.0000 0.4118
680.6000 0.4094
681.2000 0.4070
681.8000 0.4046
682.4000 0.4021
683.0000 0.3996
683.5000 0.3971
684.1000 0.3946
684.7000 0.3920
685.3000 0.3894
685.9000 0.3868
686.5000 0.3842
687.1000 0.3815
687.7000 0.3788
688.3000 0.3761
688.9000 0.3734
689.5000 0.3707
690.1000 0.3680
690.7000 0.3653
691.3000 0.3626
691.9000 0.3599
692.5000 0.3572
693.1000 0.3546
693.7000 0.3519
694.3000 0.3493
694.9000 0.3467
695.5000 0.3442
696.1000 0.3417
696.7000 0.3392
697.3000 0.3369
697.9000 0.3346
698.5000 0.3323
699.1000 0.3301
699.7000 0.3280
700.3000 0.3260
700.9000 0.3240
701.5000 0.3221
702.1000 0.3203
702.7000 0.3186
703.3000 0.3169
703.9000 0.3153
704.5000 0.3137
705.1000 0.3122
705.7000 0.3107
706.3000 0.3093
706.9000 0.3080
707.5000 0.3066
708.1000 0.3053
708.7000 0.3041
709.3000 0.3028
709.9000 0.3015
710.5000 0.3003
711.1000 0.2990
711.7000 0.2978
712.3000 0.2965
712.9000 0.2952
713.5000 0.2939
714.1000 0.2926
714.7000 0.2912
715.3000 0.2898
715.9000 0.2884
716.5000 0.2870
717.0000 0.2855
717.6000 0.2840
718.2000 0.2825
718.8000 0.2810
719.4000 0.2794
720.0000 0.2779
720.6000 0.2763
721.2000 0.2747
721.8000 0.2731
722.4000 0.2715
723.0000 0.2699
723.6000 0.2683
724.2000 0.2667
724.8000 0.2651
725.4000 0.2636
726.0000 0.2620
726.6000 0.2605
727.2000 0.2589
727.8000 0.2574
728.4000 0.2560
729.0000 0.2545
729.6000 0.2531
730.2000 0.2516
730.8000 0.2502
731.4000 0.2488
732.0000 0.2474
732.6000 0.2460
733.2000 0.2447
733.8000 0.2433
734.4000 0.2420
735.0000 0.2406
735.6000 0.2393
736.2000 0.2379
736.8000 0.2366
737.4000 0.2353
738.0000 0.2339
738.6000 0.2326
739.2000 0.2313
739.8000 0.2300
740.4000 0.2287
741.0000 0.2275
741.6000 0.2262
742.2000 0.2250
742.8000 0.2238
743.4000 0.2227
744.0000 0.2215
744.6000 0.2204
745.2000 0.2193
745.8000 0.2183
746.4000 0.2173
747.0000 0.2163
747.6000 0.2154
748.2000 0.2145
748.8000 0.2137
749.4000 0.2129
750.0000 0.2122
750.5000 0.2115
751.1000 0.2108
751.7000 0.2102
752.3000 0.2097
752.9000 0.2091
753.5000 0.2086
754.1000 0.2082
754.7000 0.2077
755.3000 0.2073
755.9000 0.2069
756.5000 0.2066
757.1000 0.2062
757.7000 0.2059
758.3000 0.2056
758.9000 0.2053
759.5000 0.2050
760.1000 0.2047
760.7000 0.2043
761.3000 0.2040
761.9000 0.2037
762.5000 0.2033
763.1000 0.2030
763.7000 0.2026
764.3000 0.2022
764.9000 0.2018
765.5000 0.2014
766.1000 0.2010
766.7000 0.2006
767.3000 0.2001
767.9000 0.1996
768.5000 0.1991
769.1000 0.1986
769.7000 0.1981
770.3000 0.1975
770.9000 0.1970
771.5000 0.1964
772.1000 0.1958
772.7000 0.1953
773.3000 0.1947
773.9000 0.1941
774.5000 0.1935
775.1000 0.1929
775.7000 0.1923
776.3000 0.1917
776.9000 0.1911
777.5000 0.1905
778.1000 0.1899
778.7000 0.1892
779.3000 0.1886
779.9000 0.1880
780.5000 0.1873
781.1000 0.1867
781.7000 0.1861
782.3000 0.1854
782.9000 0.1848
783.4000 0.1841
784.0000 0.1835
784.6000 0.1828
785.2000 0.1821
785.8000 0.1814
786.4000 0.1807
787.0000 0.1799
787.6000 0.1792
788.2000 0.1785
788.8000 0.1778
789.4000 0.1770
790.0000 0.1763
790.6000 0.1755
791.2000 0.1747
791.8000 0.1740
792.4000 0.1732
793.0000 0.1725
793.6000 0.1717
794.2000 0.1709
794.8000 0.1701
795.4000 0.1693
796.0000 0.1685
796.6000 0.1677
797.2000 0.1669
797.8000 0.1661
798.4000 0.1653
799.0000 0.1645
799.6000 0.1638
800.2000 0.1630
800.8000 0.1622
801.4000 0.1615
802.0000 0.1607
802.6000 0.1601
803.2000 0.1594
803.8000 0.1588
804.4000 0.1582
805.0000 0.1577
805.6000 0.1572
806.2000 0.1567
806.8000 0.1563
807.4000 0.1560
808.0000 0.1557
808.6000 0.1555
809.2000 0.1554
809.8000 0.1554
