# Supplementary material for: Impact of bimetallic interface design on heat generation in plasmonic Au/Pd nanostructures studied by single-particle thermometry
Source: Nat Commun. 2023 Jun 27;14:3813. doi: 10.1038/s41467-023-38982-9 (PMC10300195; doi:10.1038/s41467-023-38982-9)
Supplement: Supplementary file 4 — Source Data [file 41467_2023_38982_MOESM4_ESM.zip › DATA/Figure 2/Figure 2d/PL_Au 67 NS.txt]

# wavelength (nm), PL (a.u.)
497.9600 0.0372
498.0641 0.0379
498.1682 0.0386
498.2723 0.0393
498.3764 0.0400
498.4805 0.0407
498.5846 0.0414
498.6887 0.0420
498.7928 0.0427
498.8969 0.0434
499.0009 0.0441
499.1050 0.0448
499.2091 0.0455
499.3132 0.0461
499.4173 0.0468
499.5214 0.0475
499.6255 0.0482
499.7296 0.0489
499.8337 0.0496
499.9378 0.0502
500.0419 0.0509
500.1460 0.0516
500.2501 0.0523
500.3542 0.0530
500.4583 0.0537
500.5623 0.0544
500.6664 0.0551
500.7705 0.0558
500.8746 0.0565
500.9787 0.0573
501.0828 0.0580
501.1869 0.0588
501.2910 0.0596
501.3951 0.0604
501.4991 0.0612
501.6032 0.0621
501.7073 0.0629
501.8114 0.0638
501.9155 0.0646
502.0196 0.0655
502.1237 0.0664
502.2278 0.0673
502.3319 0.0683
502.4360 0.0692
502.5401 0.0701
502.6442 0.0711
502.7483 0.0721
502.8524 0.0731
502.9565 0.0741
503.0605 0.0751
503.1646 0.0762
503.2687 0.0772
503.3728 0.0783
503.4769 0.0794
503.5810 0.0806
503.6851 0.0817
503.7892 0.0829
503.8933 0.0841
503.9974 0.0852
504.1015 0.0865
504.2055 0.0877
504.3096 0.0890
504.4137 0.0903
504.5178 0.0916
504.6219 0.0929
504.7260 0.0943
504.8301 0.0956
504.9342 0.0970
505.0383 0.0985
505.1424 0.0999
505.2465 0.1015
505.3505 0.1030
505.4546 0.1045
505.5587 0.1061
505.6628 0.1078
505.7669 0.1094
505.8710 0.1111
505.9751 0.1128
506.0792 0.1145
506.1833 0.1163
506.2874 0.1180
506.3914 0.1198
506.4955 0.1215
506.5996 0.1233
506.7037 0.1252
506.8078 0.1270
506.9119 0.1289
507.0160 0.1308
507.1201 0.1327
507.2242 0.1346
507.3283 0.1366
507.4324 0.1386
507.5364 0.1407
507.6405 0.1428
507.7446 0.1449
507.8487 0.1470
507.9528 0.1492
508.0569 0.1514
508.1610 0.1536
508.2651 0.1559
508.3692 0.1582
508.4733 0.1606
508.5774 0.1630
508.6814 0.1654
508.7855 0.1679
508.8896 0.1704
508.9937 0.1729
509.0978 0.1755
509.2019 0.1781
509.3060 0.1808
509.4100 0.1836
509.5141 0.1863
509.6182 0.1892
509.7223 0.1920
509.8264 0.1950
509.9305 0.1980
510.0346 0.2010
510.1386 0.2041
510.2427 0.2072
510.3468 0.2104
510.4509 0.2136
510.5550 0.2168
510.6591 0.2201
510.7632 0.2234
510.8673 0.2267
510.9714 0.2302
511.0755 0.2337
511.1796 0.2372
511.2837 0.2408
511.3877 0.2445
511.4918 0.2483
511.5959 0.2521
511.7000 0.2560
511.8041 0.2600
511.9081 0.2640
512.0123 0.2681
512.1163 0.2722
512.2204 0.2764
512.3245 0.2807
512.4286 0.2850
512.5327 0.2893
512.6368 0.2937
512.7408 0.2982
512.8449 0.3028
512.9490 0.3074
513.0531 0.3120
513.1572 0.3168
513.2612 0.3216
513.3654 0.3266
513.4694 0.3315
513.5735 0.3366
513.6776 0.3417
513.7817 0.3469
513.8858 0.3522
513.9899 0.3575
514.0940 0.3629
514.1981 0.3684
514.3021 0.3739
514.4062 0.3795
514.5103 0.3852
514.6144 0.3909
514.7185 0.3967
514.8226 0.4025
514.9267 0.4084
515.0308 0.4143
515.1348 0.4202
515.2389 0.4262
515.3430 0.4323
515.4471 0.4385
515.5512 0.4448
515.6553 0.4512
515.7594 0.4577
515.8635 0.4643
515.9676 0.4710
516.0716 0.4778
516.1757 0.4846
516.2798 0.4914
516.3839 0.4983
516.4880 0.5053
516.5921 0.5123
516.6962 0.5194
516.8003 0.5266
516.9043 0.5339
517.0084 0.5413
517.1125 0.5487
517.2166 0.5562
517.3207 0.5638
517.4247 0.5715
517.5288 0.5793
517.6329 0.5871
517.7369 0.5951
517.8410 0.6031
517.9451 0.6112
518.0492 0.6194
518.1533 0.6276
518.2574 0.6359
518.3615 0.6443
518.4655 0.6527
518.5696 0.6612
518.6737 0.6697
518.7778 0.6783
518.8819 0.6870
518.9860 0.6956
519.0901 0.7044
519.1942 0.7132
519.2982 0.7220
519.4023 0.7311
519.5064 0.7401
519.6105 0.7492
519.7146 0.7582
519.8187 0.7673
519.9227 0.7763
520.0268 0.7853
520.1309 0.7944
520.2350 0.8034
520.3391 0.8125
520.4432 0.8215
520.5473 0.8306
520.6513 0.8396
520.7554 0.8487
520.8595 0.8577
520.9636 0.8668
521.0677 0.8758
521.1718 0.8849
521.2758 0.8939
521.3798 0.9030
521.4839 0.9120
521.5880 0.9211
521.6921 0.9301
521.7962 0.9392
521.9003 0.9482
522.0043 nan
522.1085 nan
522.2125 nan
522.3167 nan
522.4207 nan
522.5248 nan
522.6288 nan
522.7330 nan
522.8370 nan
522.9412 nan
523.0452 nan
523.1494 nan
523.2534 nan
523.3575 nan
523.4615 nan
523.5656 nan
523.6697 nan
523.7738 nan
523.8779 nan
523.9819 nan
524.0860 nan
524.1901 nan
524.2942 nan
524.3983 nan
524.5023 nan
524.6064 nan
524.7105 nan
524.8146 nan
524.9187 nan
525.0227 nan
525.1268 nan
525.2309 nan
525.3350 nan
525.4391 nan
525.5432 nan
525.6472 nan
525.7513 nan
525.8554 nan
525.9595 nan
526.0636 nan
526.1676 nan
526.2717 nan
526.3757 nan
526.4799 nan
526.5839 nan
526.6880 nan
526.7921 nan
526.8962 nan
527.0002 nan
527.1044 nan
527.2084 nan
527.3125 nan
527.4166 nan
527.5207 nan
527.6248 nan
527.7288 nan
527.8329 nan
527.9370 nan
528.0411 nan
528.1451 nan
528.2492 nan
528.3532 nan
528.4573 nan
528.5614 nan
528.6655 nan
528.7696 nan
528.8737 nan
528.9777 nan
529.0818 nan
529.1859 nan
529.2900 nan
529.3940 nan
529.4982 nan
529.6022 nan
529.7064 nan
529.8104 nan
529.9144 nan
530.0185 nan
530.1226 nan
530.2267 nan
530.3307 nan
530.4348 nan
530.5389 nan
530.6430 nan
530.7471 nan
530.8511 nan
530.9552 nan
531.0593 nan
531.1634 nan
531.2675 nan
531.3715 nan
531.4756 nan
531.5797 nan
531.6838 nan
531.7878 nan
531.8919 nan
531.9960 nan
532.1000 nan
532.2041 nan
532.3082 nan
532.4123 nan
532.5164 nan
532.6205 nan
532.7245 nan
532.8286 nan
532.9326 nan
533.0367 nan
533.1407 nan
533.2449 nan
533.3489 nan
533.4531 nan
533.5571 nan
533.6612 nan
533.7653 nan
533.8694 nan
533.9734 nan
534.0775 nan
534.1816 nan
534.2856 nan
534.3896 nan
534.4937 nan
534.5978 nan
534.7019 nan
534.8060 nan
534.9100 nan
535.0142 nan
535.1182 nan
535.2224 nan
535.3264 nan
535.4305 nan
535.5345 nan
535.6386 nan
535.7426 nan
535.8467 nan
535.9508 nan
536.0549 nan
536.1589 nan
536.2631 nan
536.3671 nan
536.4712 nan
536.5753 nan
536.6793 nan
536.7834 nan
536.8874 nan
536.9915 nan
537.0956 nan
537.1997 nan
537.3037 nan
537.4078 nan
537.5119 nan
537.6160 nan
537.7200 nan
537.8241 nan
537.9282 nan
538.0323 nan
538.1363 nan
538.2404 nan
538.3445 nan
538.4485 nan
538.5526 nan
538.6567 nan
538.7607 nan
538.8647 nan
538.9689 nan
539.0729 nan
539.1771 nan
539.2811 nan
539.3852 nan
539.4893 nan
539.5934 nan
539.6974 nan
539.8015 nan
539.9055 nan
540.0096 nan
540.1136 nan
540.2178 nan
540.3218 nan
540.4258 nan
540.5300 nan
540.6340 nan
540.7380 nan
540.8421 nan
540.9462 nan
541.0503 nan
541.1544 nan
541.2584 nan
541.3625 nan
541.4666 nan
541.5706 nan
541.6747 nan
541.7788 nan
541.8828 nan
541.9869 nan
542.0910 nan
542.1951 nan
542.2991 nan
542.4033 nan
542.5073 nan
542.6113 nan
542.7154 nan
542.8195 nan
542.9235 nan
543.0276 4.0379
543.1317 4.0401
543.2357 4.0423
543.3398 4.0445
543.4438 4.0466
543.5480 4.0488
543.6520 4.0510
543.7561 4.0532
543.8602 4.0554
543.9642 4.0575
544.0682 4.0597
544.1724 4.0619
544.2764 4.0641
544.3805 4.0663
544.4846 4.0684
544.5886 4.0706
544.6927 4.0728
544.7968 4.0750
544.9008 4.0772
545.0048 4.0793
545.1089 4.0815
545.2130 4.0837
545.3171 4.0859
545.4211 4.0881
545.5253 4.0903
545.6292 4.0924
545.7333 4.0945
545.8374 4.0966
545.9415 4.0986
546.0455 4.1007
546.1497 4.1027
546.2537 4.1046
546.3577 4.1064
546.4618 4.1079
546.5659 4.1093
546.6699 4.1105
546.7740 4.1116
546.8781 4.1126
546.9822 4.1134
547.0862 4.1142
547.1902 4.1149
547.2943 4.1153
547.3984 4.1155
547.5025 4.1156
547.6065 4.1156
547.7106 4.1157
547.8146 4.1158
547.9187 4.1160
548.0228 4.1162
548.1269 4.1163
548.2309 4.1162
548.3350 4.1160
548.4390 4.1154
548.5431 4.1143
548.6472 4.1128
548.7513 4.1112
548.8553 4.1095
548.9594 4.1078
549.0634 4.1059
549.1674 4.1038
549.2715 4.1014
549.3755 4.0988
549.4797 4.0963
549.5837 4.0937
549.6877 4.0912
549.7918 4.0886
549.8959 4.0861
549.9999 4.0836
550.1041 4.0809
550.2081 4.0782
550.3121 4.0756
550.4162 4.0730
550.5203 4.0702
550.6243 4.0670
550.7285 4.0637
550.8325 4.0600
550.9365 4.0561
551.0406 4.0520
551.1447 4.0476
551.2487 4.0430
551.3528 4.0380
551.4568 4.0328
551.5609 4.0276
551.6650 4.0224
551.7690 4.0172
551.8731 4.0122
551.9772 4.0073
552.0812 4.0025
552.1852 3.9978
552.2894 3.9932
552.3934 3.9886
552.4975 3.9840
552.6016 3.9795
552.7056 3.9750
552.8096 3.9703
552.9137 3.9657
553.0178 3.9607
553.1219 3.9556
553.2258 3.9501
553.3300 3.9446
553.4340 3.9390
553.5380 3.9333
553.6422 3.9276
553.7462 3.9218
553.8502 3.9163
553.9543 3.9110
554.0583 3.9054
554.1624 3.8997
554.2665 3.8938
554.3705 3.8877
554.4746 3.8817
554.5787 3.8758
554.6827 3.8699
554.7868 3.8640
554.8908 3.8581
554.9949 3.8521
555.0990 3.8461
555.2030 3.8399
555.3071 3.8336
555.4111 3.8273
555.5151 3.8209
555.6193 3.8143
555.7233 3.8077
555.8273 3.8012
555.9314 3.7948
556.0355 3.7885
556.1395 3.7822
556.2436 3.7760
556.3476 3.7700
556.4517 3.7642
556.5557 3.7586
556.6599 3.7532
556.7639 3.7478
556.8679 3.7424
556.9720 3.7370
557.0760 3.7315
557.1801 3.7260
557.2842 3.7202
557.3882 3.7143
557.4922 3.7079
557.5963 3.7013
557.7004 3.6944
557.8044 3.6874
557.9084 3.6804
558.0126 3.6734
558.1166 3.6664
558.2207 3.6593
558.3247 3.6521
558.4288 3.6448
558.5328 3.6374
558.6369 3.6299
558.7409 3.6222
558.8450 3.6145
558.9490 3.6069
559.0532 3.5993
559.1571 3.5916
559.2612 3.5839
559.3652 3.5766
559.4694 3.5695
559.5734 3.5626
559.6774 3.5560
559.7815 3.5494
559.8855 3.5428
559.9896 3.5363
560.0936 3.5298
560.1977 3.5231
560.3018 3.5163
560.4058 3.5094
560.5098 3.5025
560.6140 3.4955
560.7180 3.4883
560.8221 3.4811
560.9260 3.4737
561.0302 3.4663
561.1342 3.4587
561.2383 3.4508
561.3423 3.4426
561.4464 3.4343
561.5504 3.4258
561.6545 3.4170
561.7585 3.4080
561.8625 3.3988
561.9666 3.3895
562.0707 3.3801
562.1747 3.3706
562.2787 3.3610
562.3828 3.3513
562.4869 3.3416
562.5909 3.3318
562.6949 3.3220
562.7991 3.3125
562.9031 3.3031
563.0071 3.2938
563.1111 3.2846
563.2153 3.2754
563.3193 3.2663
563.4233 3.2571
563.5274 3.2481
563.6315 3.2390
563.7355 3.2301
563.8395 3.2211
563.9436 3.2122
564.0477 3.2033
564.1517 3.1945
564.2557 3.1855
564.3598 3.1764
564.4639 3.1672
564.5679 3.1577
564.6719 3.1479
564.7760 3.1378
564.8800 3.1275
564.9841 3.1170
565.0881 3.1064
565.1923 3.0956
565.2962 3.0846
565.4003 3.0736
565.5043 3.0627
565.6085 3.0519
565.7124 3.0413
565.8165 3.0307
565.9205 3.0203
566.0246 3.0099
566.1287 2.9995
566.2327 2.9891
566.3368 2.9788
566.4407 2.9686
566.5449 2.9585
566.6489 2.9486
566.7529 2.9387
566.8569 2.9290
566.9611 2.9194
567.0650 2.9101
567.1691 2.9007
567.2732 2.8914
567.3773 2.8822
567.4813 2.8729
567.5853 2.8637
567.6894 2.8545
567.7934 2.8452
567.8975 2.8360
568.0015 2.8268
568.1055 2.8176
568.2095 2.8083
568.3137 2.7989
568.4177 2.7895
568.5217 2.7800
568.6257 2.7704
568.7299 2.7609
568.8339 2.7514
568.9379 2.7420
569.0420 2.7325
569.1460 2.7233
569.2501 2.7140
569.3541 2.7048
569.4581 2.6954
569.5622 2.6860
569.6663 2.6765
569.7703 2.6672
569.8743 2.6579
569.9784 2.6485
570.0825 2.6393
570.1864 2.6300
570.2905 2.6208
570.3946 2.6117
570.4986 2.6027
570.6026 2.5939
570.7067 2.5851
570.8107 2.5763
570.9148 2.5672
571.0188 2.5582
571.1229 2.5490
571.2269 2.5399
571.3310 2.5308
571.4350 2.5217
571.5391 2.5128
571.6431 2.5038
571.7471 2.4950
571.8512 2.4861
571.9553 2.4773
572.0593 2.4686
572.1633 2.4598
572.2674 2.4509
572.3714 2.4418
572.4755 2.4327
572.5795 2.4236
572.6835 2.4146
572.7875 2.4055
572.8916 2.3963
572.9956 2.3871
573.0997 2.3779
573.2037 2.3687
573.3078 2.3594
573.4118 2.3500
573.5159 2.3405
573.6199 2.3310
573.7240 2.3216
573.8279 2.3121
573.9321 2.3027
574.0361 2.2932
574.1401 2.2836
574.2441 2.2741
574.3483 2.2645
574.4522 2.2548
574.5563 2.2452
574.6603 2.2356
574.7644 2.2262
574.8684 2.2171
574.9724 2.2081
575.0765 2.1991
575.1805 2.1903
575.2845 2.1816
575.3886 2.1731
575.4926 2.1646
575.5966 2.1561
575.7007 2.1476
575.8047 2.1390
575.9088 2.1303
576.0128 2.1217
576.1169 2.1129
576.2209 2.1043
576.3250 2.0955
576.4290 2.0869
576.5330 2.0782
576.6370 2.0694
576.7411 2.0607
576.8452 2.0519
576.9492 2.0432
577.0532 2.0344
577.1572 2.0256
577.2613 2.0167
577.3654 2.0078
577.4694 1.9991
577.5734 1.9905
577.6774 1.9821
577.7815 1.9739
577.8856 1.9657
577.9895 1.9576
578.0936 1.9497
578.1976 1.9419
578.3017 1.9342
578.4057 1.9266
578.5098 1.9191
578.6138 1.9118
578.7178 1.9045
578.8218 1.8973
578.9259 1.8903
579.0299 1.8833
579.1340 1.8763
579.2380 1.8692
579.3420 1.8622
579.4461 1.8552
579.5500 1.8482
579.6542 1.8412
579.7581 1.8341
579.8622 1.8271
579.9662 1.8200
580.0703 1.8128
580.1743 1.8056
580.2784 1.7984
580.3824 1.7913
580.4864 1.7842
580.5905 1.7771
580.6945 1.7700
580.7985 1.7630
580.9025 1.7561
581.0066 1.7492
581.1107 1.7424
581.2147 1.7357
581.3187 1.7291
581.4228 1.7226
581.5267 1.7161
581.6308 1.7098
581.7348 1.7035
581.8389 1.6973
581.9429 1.6911
582.0469 1.6849
582.1510 1.6788
582.2550 1.6726
582.3591 1.6664
582.4631 1.6603
582.5671 1.6543
582.6711 1.6482
582.7751 1.6420
582.8792 1.6358
582.9832 1.6295
583.0873 1.6231
583.1913 1.6168
583.2953 1.6104
583.3994 1.6040
583.5034 1.5977
583.6074 1.5914
583.7114 1.5851
583.8155 1.5789
583.9195 1.5727
584.0236 1.5666
584.1276 1.5605
584.2316 1.5543
584.3356 1.5482
584.4397 1.5422
584.5437 1.5363
584.6478 1.5305
584.7517 1.5247
584.8558 1.5189
584.9598 1.5131
585.0639 1.5075
585.1678 1.5019
585.2719 1.4963
585.3759 1.4905
585.4800 1.4848
585.5840 1.4790
585.6880 1.4730
585.7921 1.4671
585.8961 1.4611
586.0001 1.4551
586.1041 1.4491
586.2082 1.4430
586.3122 1.4370
586.4163 1.4310
586.5203 1.4251
586.6243 1.4191
586.7283 1.4132
586.8324 1.4073
586.9363 1.4014
587.0405 1.3956
587.1444 1.3898
587.2484 1.3841
587.3525 1.3784
587.4565 1.3727
587.5605 1.3672
587.6646 1.3618
587.7686 1.3565
587.8726 1.3513
587.9766 1.3462
588.0807 1.3412
588.1847 1.3362
588.2887 1.3312
588.3928 1.3263
588.4968 1.3212
588.6008 1.3162
588.7048 1.3111
588.8088 1.3060
588.9129 1.3008
589.0169 1.2956
589.1210 1.2903
589.2250 1.2851
589.3290 1.2798
589.4330 1.2746
589.5370 1.2695
589.6411 1.2644
589.7451 1.2592
589.8491 1.2541
589.9532 1.2491
590.0571 1.2441
590.1613 1.2393
590.2652 1.2344
590.3692 1.2297
590.4733 1.2250
590.5773 1.2206
590.6813 1.2163
590.7853 1.2122
590.8893 1.2082
590.9934 1.2044
591.0974 1.2006
591.2014 1.1969
591.3055 1.1932
591.4095 1.1895
591.5135 1.1860
591.6175 1.1824
591.7215 1.1789
591.8256 1.1754
591.9296 1.1718
592.0336 1.1683
592.1376 1.1647
592.2416 1.1611
592.3457 1.1574
592.4497 1.1537
592.5537 1.1499
592.6578 1.1462
592.7618 1.1425
592.8657 1.1387
592.9698 1.1348
593.0738 1.1309
593.1779 1.1269
593.2819 1.1230
593.3859 1.1190
593.4899 1.1151
593.5939 1.1112
593.6979 1.1074
593.8020 1.1038
593.9060 1.1003
594.0099 1.0968
594.1141 1.0934
594.2180 1.0902
594.3221 1.0871
594.4261 1.0841
594.5301 1.0812
594.6342 1.0783
594.7382 1.0754
594.8422 1.0724
594.9462 1.0696
595.0502 1.0667
595.1542 1.0639
595.2582 1.0611
595.3623 1.0583
595.4662 1.0556
595.5704 1.0528
595.6743 1.0500
595.7784 1.0472
595.8824 1.0442
595.9863 1.0412
596.0905 1.0383
596.1944 1.0352
596.2984 1.0321
596.4025 1.0290
596.5065 1.0260
596.6105 1.0230
596.7145 1.0200
596.8185 1.0170
596.9225 1.0140
597.0266 1.0110
597.1306 1.0081
597.2346 1.0053
597.3386 1.0025
597.4426 0.9997
597.5466 0.9971
597.6506 0.9945
597.7547 0.9920
597.8586 0.9895
597.9627 0.9871
598.0667 0.9847
598.1707 0.9824
598.2748 0.9802
598.3787 0.9780
598.4828 0.9759
598.5868 0.9737
598.6908 0.9716
598.7948 0.9696
598.8989 0.9675
599.0028 0.9655
599.1069 0.9634
599.2109 0.9614
599.3149 0.9593
599.4189 0.9572
599.5229 0.9551
599.6270 0.9529
599.7310 0.9506
599.8350 0.9484
599.9390 0.9462
600.0430 0.9440
600.1470 0.9417
600.2510 0.9395
600.3550 0.9373
600.4590 0.9351
600.5630 0.9328
600.6671 0.9306
600.7711 0.9284
600.8751 0.9262
600.9791 0.9240
601.0831 0.9217
601.1871 0.9195
601.2911 0.9173
601.3951 0.9151
601.4992 0.9128
601.6031 0.9106
601.7072 0.9084
601.8112 0.9062
601.9152 0.9039
602.0192 0.9017
602.1233 0.8995
