# Supplementary material for: Impact of bimetallic interface design on heat generation in plasmonic Au/Pd nanostructures studied by single-particle thermometry
Source: Nat Commun. 2023 Jun 27;14:3813. doi: 10.1038/s41467-023-38982-9 (PMC10300195; doi:10.1038/s41467-023-38982-9)
Supplement: Supplementary file 4 — Source Data [file 41467_2023_38982_MOESM4_ESM.zip › DATA/Figure 2/Figure 2d/PL_Au67@Pd2.txt]

# wavelength (nm), PL (a.u.)
497.9600 0.0269
498.0641 0.0272
498.1682 0.0274
498.2723 0.0276
498.3764 0.0279
498.4805 0.0281
498.5846 0.0283
498.6887 0.0286
498.7928 0.0288
498.8969 0.0290
499.0009 0.0293
499.1050 0.0295
499.2091 0.0297
499.3132 0.0300
499.4173 0.0302
499.5214 0.0304
499.6255 0.0307
499.7296 0.0309
499.8337 0.0311
499.9378 0.0314
500.0419 0.0316
500.1460 0.0318
500.2501 0.0320
500.3542 0.0323
500.4583 0.0325
500.5623 0.0327
500.6664 0.0330
500.7705 0.0333
500.8746 0.0335
500.9787 0.0338
501.0828 0.0340
501.1869 0.0343
501.2910 0.0345
501.3951 0.0348
501.4991 0.0351
501.6032 0.0354
501.7073 0.0357
501.8114 0.0360
501.9155 0.0363
502.0196 0.0366
502.1237 0.0369
502.2278 0.0372
502.3319 0.0376
502.4360 0.0379
502.5401 0.0383
502.6442 0.0387
502.7483 0.0391
502.8524 0.0395
502.9565 0.0399
503.0605 0.0403
503.1646 0.0408
503.2687 0.0412
503.3728 0.0417
503.4769 0.0421
503.5810 0.0426
503.6851 0.0431
503.7892 0.0436
503.8933 0.0442
503.9974 0.0447
504.1015 0.0453
504.2055 0.0459
504.3096 0.0465
504.4137 0.0472
504.5178 0.0478
504.6219 0.0484
504.7260 0.0491
504.8301 0.0497
504.9342 0.0504
505.0383 0.0510
505.1424 0.0517
505.2465 0.0524
505.3505 0.0531
505.4546 0.0539
505.5587 0.0546
505.6628 0.0554
505.7669 0.0562
505.8710 0.0570
505.9751 0.0578
506.0792 0.0586
506.1833 0.0595
506.2874 0.0604
506.3914 0.0612
506.4955 0.0622
506.5996 0.0631
506.7037 0.0640
506.8078 0.0650
506.9119 0.0660
507.0160 0.0670
507.1201 0.0680
507.2242 0.0690
507.3283 0.0701
507.4324 0.0712
507.5364 0.0723
507.6405 0.0734
507.7446 0.0745
507.8487 0.0756
507.9528 0.0767
508.0569 0.0778
508.1610 0.0790
508.2651 0.0801
508.3692 0.0812
508.4733 0.0824
508.5774 0.0836
508.6814 0.0848
508.7855 0.0860
508.8896 0.0873
508.9937 0.0885
509.0978 0.0898
509.2019 0.0910
509.3060 0.0923
509.4100 0.0936
509.5141 0.0949
509.6182 0.0962
509.7223 0.0975
509.8264 0.0989
509.9305 0.1003
510.0346 0.1016
510.1386 0.1031
510.2427 0.1045
510.3468 0.1059
510.4509 0.1074
510.5550 0.1088
510.6591 0.1103
510.7632 0.1118
510.8673 0.1133
510.9714 0.1148
511.0755 0.1164
511.1796 0.1179
511.2837 0.1195
511.3877 0.1212
511.4918 0.1228
511.5959 0.1245
511.7000 0.1261
511.8041 0.1278
511.9081 0.1295
512.0123 0.1313
512.1163 0.1330
512.2204 0.1348
512.3245 0.1366
512.4286 0.1384
512.5327 0.1402
512.6368 0.1420
512.7408 0.1439
512.8449 0.1458
512.9490 0.1477
513.0531 0.1496
513.1572 0.1515
513.2612 0.1534
513.3654 0.1554
513.4694 0.1574
513.5735 0.1595
513.6776 0.1616
513.7817 0.1637
513.8858 0.1659
513.9899 0.1680
514.0940 0.1702
514.1981 0.1724
514.3021 0.1746
514.4062 0.1768
514.5103 0.1790
514.6144 0.1813
514.7185 0.1835
514.8226 0.1858
514.9267 0.1882
515.0308 0.1905
515.1348 0.1929
515.2389 0.1953
515.3430 0.1978
515.4471 0.2002
515.5512 0.2027
515.6553 0.2053
515.7594 0.2078
515.8635 0.2104
515.9676 0.2130
516.0716 0.2156
516.1757 0.2183
516.2798 0.2210
516.3839 0.2237
516.4880 0.2264
516.5921 0.2292
516.6962 0.2319
516.8003 0.2347
516.9043 0.2375
517.0084 0.2404
517.1125 0.2432
517.2166 0.2461
517.3207 0.2490
517.4247 0.2519
517.5288 0.2548
517.6329 0.2578
517.7369 0.2608
517.8410 0.2638
517.9451 0.2668
518.0492 0.2698
518.1533 0.2729
518.2574 0.2760
518.3615 0.2791
518.4655 0.2822
518.5696 0.2854
518.6737 0.2886
518.7778 0.2917
518.8819 0.2949
518.9860 0.2981
519.0901 0.3013
519.1942 0.3045
519.2982 0.3078
519.4023 0.3111
519.5064 0.3144
519.6105 0.3177
519.7146 0.3210
519.8187 0.3243
519.9227 0.3276
520.0268 0.3310
520.1309 0.3343
520.2350 0.3376
520.3391 0.3409
520.4432 0.3442
520.5473 0.3475
520.6513 0.3508
520.7554 0.3541
520.8595 0.3575
520.9636 0.3608
521.0677 0.3641
521.1718 0.3674
521.2758 0.3707
521.3798 0.3740
521.4839 0.3773
521.5880 0.3806
521.6921 0.3840
521.7962 0.3873
521.9003 0.3906
522.0043 nan
522.1085 nan
522.2125 nan
522.3167 nan
522.4207 nan
522.5248 nan
522.6288 nan
522.7330 nan
522.8370 nan
522.9412 nan
523.0452 nan
523.1494 nan
523.2534 nan
523.3575 nan
523.4615 nan
523.5656 nan
523.6697 nan
523.7738 nan
523.8779 nan
523.9819 nan
524.0860 nan
524.1901 nan
524.2942 nan
524.3983 nan
524.5023 nan
524.6064 nan
524.7105 nan
524.8146 nan
524.9187 nan
525.0227 nan
525.1268 nan
525.2309 nan
525.3350 nan
525.4391 nan
525.5432 nan
525.6472 nan
525.7513 nan
525.8554 nan
525.9595 nan
526.0636 nan
526.1676 nan
526.2717 nan
526.3757 nan
526.4799 nan
526.5839 nan
526.6880 nan
526.7921 nan
526.8962 nan
527.0002 nan
527.1044 nan
527.2084 nan
527.3125 nan
527.4166 nan
527.5207 nan
527.6248 nan
527.7288 nan
527.8329 nan
527.9370 nan
528.0411 nan
528.1451 nan
528.2492 nan
528.3532 nan
528.4573 nan
528.5614 nan
528.6655 nan
528.7696 nan
528.8737 nan
528.9777 nan
529.0818 nan
529.1859 nan
529.2900 nan
529.3940 nan
529.4982 nan
529.6022 nan
529.7064 nan
529.8104 nan
529.9144 nan
530.0185 nan
530.1226 nan
530.2267 nan
530.3307 nan
530.4348 nan
530.5389 nan
530.6430 nan
530.7471 nan
530.8511 nan
530.9552 nan
531.0593 nan
531.1634 nan
531.2675 nan
531.3715 nan
531.4756 nan
531.5797 nan
531.6838 nan
531.7878 nan
531.8919 nan
531.9960 nan
532.1000 nan
532.2041 nan
532.3082 nan
532.4123 nan
532.5164 nan
532.6205 nan
532.7245 nan
532.8286 nan
532.9326 nan
533.0367 nan
533.1407 nan
533.2449 nan
533.3489 nan
533.4531 nan
533.5571 nan
533.6612 nan
533.7653 nan
533.8694 nan
533.9734 nan
534.0775 nan
534.1816 nan
534.2856 nan
534.3896 nan
534.4937 nan
534.5978 nan
534.7019 nan
534.8060 nan
534.9100 nan
535.0142 nan
535.1182 nan
535.2224 nan
535.3264 nan
535.4305 nan
535.5345 nan
535.6386 nan
535.7426 nan
535.8467 nan
535.9508 nan
536.0549 nan
536.1589 nan
536.2631 nan
536.3671 nan
536.4712 nan
536.5753 nan
536.6793 nan
536.7834 nan
536.8874 nan
536.9915 nan
537.0956 nan
537.1997 nan
537.3037 nan
537.4078 nan
537.5119 nan
537.6160 nan
537.7200 nan
537.8241 nan
537.9282 nan
538.0323 nan
538.1363 nan
538.2404 nan
538.3445 nan
538.4485 nan
538.5526 nan
538.6567 nan
538.7607 nan
538.8647 nan
538.9689 nan
539.0729 nan
539.1771 nan
539.2811 nan
539.3852 nan
539.4893 nan
539.5934 nan
539.6974 nan
539.8015 nan
539.9055 nan
540.0096 nan
540.1136 nan
540.2178 nan
540.3218 nan
540.4258 nan
540.5300 nan
540.6340 nan
540.7380 nan
540.8421 nan
540.9462 nan
541.0503 nan
541.1544 nan
541.2584 nan
541.3625 nan
541.4666 nan
541.5706 nan
541.6747 nan
541.7788 nan
541.8828 nan
541.9869 nan
542.0910 nan
542.1951 nan
542.2991 nan
542.4033 nan
542.5073 nan
542.6113 nan
542.7154 nan
542.8195 nan
542.9235 nan
543.0276 1.4706
543.1317 1.4702
543.2357 1.4697
543.3398 1.4693
543.4438 1.4688
543.5480 1.4684
543.6520 1.4679
543.7561 1.4674
543.8602 1.4670
543.9642 1.4665
544.0682 1.4661
544.1724 1.4656
544.2764 1.4652
544.3805 1.4647
544.4846 1.4643
544.5886 1.4638
544.6927 1.4634
544.7968 1.4629
544.9008 1.4625
545.0048 1.4620
545.1089 1.4616
545.2130 1.4611
545.3171 1.4606
545.4211 1.4602
545.5253 1.4597
545.6292 1.4593
545.7333 1.4587
545.8374 1.4582
545.9415 1.4576
546.0455 1.4570
546.1497 1.4564
546.2537 1.4556
546.3577 1.4549
546.4618 1.4541
546.5659 1.4532
546.6699 1.4524
546.7740 1.4515
546.8781 1.4507
546.9822 1.4499
547.0862 1.4492
547.1902 1.4484
547.2943 1.4477
547.3984 1.4470
547.5025 1.4463
547.6065 1.4455
547.7106 1.4448
547.8146 1.4440
547.9187 1.4432
548.0228 1.4425
548.1269 1.4418
548.2309 1.4412
548.3350 1.4405
548.4390 1.4399
548.5431 1.4391
548.6472 1.4382
548.7513 1.4373
548.8553 1.4363
548.9594 1.4354
549.0634 1.4344
549.1674 1.4333
549.2715 1.4322
549.3755 1.4311
549.4797 1.4301
549.5837 1.4290
549.6877 1.4281
549.7918 1.4271
549.8959 1.4262
549.9999 1.4254
550.1041 1.4245
550.2081 1.4237
550.3121 1.4228
550.4162 1.4220
550.5203 1.4211
550.6243 1.4201
550.7285 1.4193
550.8325 1.4185
550.9365 1.4177
551.0406 1.4169
551.1447 1.4161
551.2487 1.4153
551.3528 1.4146
551.4568 1.4141
551.5609 1.4136
551.6650 1.4132
551.7690 1.4129
551.8731 1.4126
551.9772 1.4124
552.0812 1.4122
552.1852 1.4120
552.2894 1.4117
552.3934 1.4113
552.4975 1.4109
552.6016 1.4105
552.7056 1.4101
552.8096 1.4096
552.9137 1.4092
553.0178 1.4087
553.1219 1.4082
553.2258 1.4076
553.3300 1.4071
553.4340 1.4065
553.5380 1.4057
553.6422 1.4050
553.7462 1.4042
553.8502 1.4035
553.9543 1.4029
554.0583 1.4023
554.1624 1.4018
554.2665 1.4011
554.3705 1.4004
554.4746 1.3998
554.5787 1.3991
554.6827 1.3983
554.7868 1.3975
554.8908 1.3967
554.9949 1.3959
555.0990 1.3951
555.2030 1.3942
555.3071 1.3932
555.4111 1.3921
555.5151 1.3910
555.6193 1.3899
555.7233 1.3887
555.8273 1.3876
555.9314 1.3864
556.0355 1.3850
556.1395 1.3836
556.2436 1.3821
556.3476 1.3806
556.4517 1.3791
556.5557 1.3776
556.6599 1.3759
556.7639 1.3741
556.8679 1.3723
556.9720 1.3703
557.0760 1.3683
557.1801 1.3662
557.2842 1.3640
557.3882 1.3618
557.4922 1.3595
557.5963 1.3572
557.7004 1.3548
557.8044 1.3525
557.9084 1.3501
558.0126 1.3477
558.1166 1.3454
558.2207 1.3430
558.3247 1.3407
558.4288 1.3384
558.5328 1.3361
558.6369 1.3337
558.7409 1.3314
558.8450 1.3290
558.9490 1.3266
559.0532 1.3241
559.1571 1.3216
559.2612 1.3190
559.3652 1.3164
559.4694 1.3137
559.5734 1.3112
559.6774 1.3086
559.7815 1.3062
559.8855 1.3037
559.9896 1.3013
560.0936 1.2990
560.1977 1.2965
560.3018 1.2939
560.4058 1.2913
560.5098 1.2886
560.6140 1.2861
560.7180 1.2836
560.8221 1.2811
560.9260 1.2786
561.0302 1.2760
561.1342 1.2735
561.2383 1.2709
561.3423 1.2684
561.4464 1.2660
561.5504 1.2636
561.6545 1.2612
561.7585 1.2587
561.8625 1.2562
561.9666 1.2538
562.0707 1.2513
562.1747 1.2489
562.2787 1.2466
562.3828 1.2443
562.4869 1.2421
562.5909 1.2400
562.6949 1.2379
562.7991 1.2359
562.9031 1.2339
563.0071 1.2319
563.1111 1.2298
563.2153 1.2277
563.3193 1.2256
563.4233 1.2233
563.5274 1.2210
563.6315 1.2187
563.7355 1.2163
563.8395 1.2140
563.9436 1.2116
564.0477 1.2093
564.1517 1.2069
564.2557 1.2045
564.3598 1.2022
564.4639 1.1999
564.5679 1.1977
564.6719 1.1954
564.7760 1.1930
564.8800 1.1906
564.9841 1.1882
565.0881 1.1857
565.1923 1.1832
565.2962 1.1807
565.4003 1.1782
565.5043 1.1758
565.6085 1.1734
565.7124 1.1710
565.8165 1.1687
565.9205 1.1662
566.0246 1.1637
566.1287 1.1612
566.2327 1.1587
566.3368 1.1562
566.4407 1.1536
566.5449 1.1511
566.6489 1.1485
566.7529 1.1459
566.8569 1.1432
566.9611 1.1405
567.0650 1.1379
567.1691 1.1353
567.2732 1.1327
567.3773 1.1301
567.4813 1.1273
567.5853 1.1245
567.6894 1.1217
567.7934 1.1188
567.8975 1.1158
568.0015 1.1128
568.1055 1.1097
568.2095 1.1065
568.3137 1.1035
568.4177 1.1005
568.5217 1.0976
568.6257 1.0947
568.7299 1.0920
568.8339 1.0893
568.9379 1.0866
569.0420 1.0840
569.1460 1.0813
569.2501 1.0787
569.3541 1.0760
569.4581 1.0734
569.5622 1.0707
569.6663 1.0680
569.7703 1.0654
569.8743 1.0626
569.9784 1.0600
570.0825 1.0573
570.1864 1.0546
570.2905 1.0520
570.3946 1.0493
570.4986 1.0466
570.6026 1.0439
570.7067 1.0412
570.8107 1.0385
570.9148 1.0357
571.0188 1.0330
571.1229 1.0303
571.2269 1.0276
571.3310 1.0251
571.4350 1.0225
571.5391 1.0199
571.6431 1.0173
571.7471 1.0147
571.8512 1.0121
571.9553 1.0096
572.0593 1.0070
572.1633 1.0045
572.2674 1.0018
572.3714 0.9992
572.4755 0.9965
572.5795 0.9939
572.6835 0.9913
572.7875 0.9888
572.8916 0.9863
572.9956 0.9838
573.0997 0.9813
573.2037 0.9787
573.3078 0.9762
573.4118 0.9737
573.5159 0.9713
573.6199 0.9688
573.7240 0.9662
573.8279 0.9637
573.9321 0.9610
574.0361 0.9583
574.1401 0.9556
574.2441 0.9529
574.3483 0.9501
574.4522 0.9474
574.5563 0.9447
574.6603 0.9420
574.7644 0.9394
574.8684 0.9368
574.9724 0.9342
575.0765 0.9316
575.1805 0.9291
575.2845 0.9265
575.3886 0.9240
575.4926 0.9214
575.5966 0.9189
575.7007 0.9164
575.8047 0.9139
575.9088 0.9113
576.0128 0.9087
576.1169 0.9062
576.2209 0.9036
576.3250 0.9011
576.4290 0.8986
576.5330 0.8961
576.6370 0.8935
576.7411 0.8910
576.8452 0.8885
576.9492 0.8860
577.0532 0.8836
577.1572 0.8811
577.2613 0.8787
577.3654 0.8764
577.4694 0.8741
577.5734 0.8718
577.6774 0.8695
577.7815 0.8672
577.8856 0.8649
577.9895 0.8625
578.0936 0.8601
578.1976 0.8578
578.3017 0.8554
578.4057 0.8531
578.5098 0.8508
578.6138 0.8485
578.7178 0.8463
578.8218 0.8440
578.9259 0.8417
579.0299 0.8394
579.1340 0.8371
579.2380 0.8349
579.3420 0.8327
579.4461 0.8305
579.5500 0.8282
579.6542 0.8260
579.7581 0.8238
579.8622 0.8216
579.9662 0.8194
580.0703 0.8171
580.1743 0.8148
580.2784 0.8125
580.3824 0.8102
580.4864 0.8079
580.5905 0.8055
580.6945 0.8032
580.7985 0.8010
580.9025 0.7986
581.0066 0.7964
581.1107 0.7942
581.2147 0.7920
581.3187 0.7899
581.4228 0.7877
581.5267 0.7855
581.6308 0.7833
581.7348 0.7810
581.8389 0.7787
581.9429 0.7764
582.0469 0.7740
582.1510 0.7717
582.2550 0.7693
582.3591 0.7668
582.4631 0.7644
582.5671 0.7619
582.6711 0.7595
582.7751 0.7570
582.8792 0.7546
582.9832 0.7522
583.0873 0.7499
583.1913 0.7476
583.2953 0.7454
583.3994 0.7431
583.5034 0.7410
583.6074 0.7389
583.7114 0.7367
583.8155 0.7345
583.9195 0.7323
584.0236 0.7302
584.1276 0.7281
584.2316 0.7261
584.3356 0.7240
584.4397 0.7219
584.5437 0.7198
584.6478 0.7177
584.7517 0.7156
584.8558 0.7136
584.9598 0.7115
585.0639 0.7094
585.1678 0.7072
585.2719 0.7051
585.3759 0.7029
585.4800 0.7008
585.5840 0.6987
585.6880 0.6965
585.7921 0.6943
585.8961 0.6922
586.0001 0.6900
586.1041 0.6878
586.2082 0.6857
586.3122 0.6835
586.4163 0.6813
586.5203 0.6791
586.6243 0.6770
586.7283 0.6749
586.8324 0.6728
586.9363 0.6707
587.0405 0.6686
587.1444 0.6665
587.2484 0.6645
587.3525 0.6625
587.4565 0.6606
587.5605 0.6586
587.6646 0.6567
587.7686 0.6548
587.8726 0.6529
587.9766 0.6510
588.0807 0.6491
588.1847 0.6471
588.2887 0.6451
588.3928 0.6431
588.4968 0.6410
588.6008 0.6389
588.7048 0.6368
588.8088 0.6346
588.9129 0.6324
589.0169 0.6302
589.1210 0.6280
589.2250 0.6258
589.3290 0.6236
589.4330 0.6213
589.5370 0.6190
589.6411 0.6168
589.7451 0.6146
589.8491 0.6125
589.9532 0.6104
590.0571 0.6083
590.1613 0.6062
590.2652 0.6042
590.3692 0.6022
590.4733 0.6003
590.5773 0.5984
590.6813 0.5966
590.7853 0.5947
590.8893 0.5929
590.9934 0.5911
591.0974 0.5893
591.2014 0.5876
591.3055 0.5859
591.4095 0.5841
591.5135 0.5824
591.6175 0.5806
591.7215 0.5789
591.8256 0.5771
591.9296 0.5753
592.0336 0.5735
592.1376 0.5717
592.2416 0.5699
592.3457 0.5681
592.4497 0.5663
592.5537 0.5645
592.6578 0.5627
592.7618 0.5609
592.8657 0.5591
592.9698 0.5573
593.0738 0.5556
593.1779 0.5539
593.2819 0.5523
593.3859 0.5508
593.4899 0.5492
593.5939 0.5477
593.6979 0.5462
593.8020 0.5448
593.9060 0.5435
594.0099 0.5422
594.1141 0.5410
594.2180 0.5397
594.3221 0.5385
594.4261 0.5373
594.5301 0.5362
594.6342 0.5350
594.7382 0.5339
594.8422 0.5328
594.9462 0.5316
595.0502 0.5304
595.1542 0.5292
595.2582 0.5280
595.3623 0.5268
595.4662 0.5256
595.5704 0.5243
595.6743 0.5230
595.7784 0.5218
595.8824 0.5205
595.9863 0.5192
596.0905 0.5180
596.1944 0.5168
596.2984 0.5156
596.4025 0.5144
596.5065 0.5132
596.6105 0.5120
596.7145 0.5109
596.8185 0.5098
596.9225 0.5088
597.0266 0.5078
597.1306 0.5068
597.2346 0.5059
597.3386 0.5050
597.4426 0.5041
597.5466 0.5033
597.6506 0.5025
597.7547 0.5017
597.8586 0.5010
597.9627 0.5002
598.0667 0.4995
598.1707 0.4988
598.2748 0.4982
598.3787 0.4975
598.4828 0.4968
598.5868 0.4960
598.6908 0.4953
598.7948 0.4946
598.8989 0.4939
599.0028 0.4932
599.1069 0.4925
599.2109 0.4917
599.3149 0.4910
599.4189 0.4903
599.5229 0.4896
599.6270 0.4889
599.7310 0.4883
599.8350 0.4877
599.9390 0.4871
600.0430 0.4864
600.1470 0.4858
600.2510 0.4852
600.3550 0.4846
600.4590 0.4839
600.5630 0.4833
600.6671 0.4827
600.7711 0.4821
600.8751 0.4814
600.9791 0.4808
601.0831 0.4802
601.1871 0.4796
601.2911 0.4789
601.3951 0.4783
601.4992 0.4777
601.6031 0.4771
601.7072 0.4764
601.8112 0.4758
601.9152 0.4752
602.0192 0.4746
602.1233 0.4739
