# Supplementary material for: Impact of bimetallic interface design on heat generation in plasmonic Au/Pd nanostructures studied by single-particle thermometry
Source: Nat Commun. 2023 Jun 27;14:3813. doi: 10.1038/s41467-023-38982-9 (PMC10300195; doi:10.1038/s41467-023-38982-9)
Supplement: Supplementary file 4 — Source Data [file 41467_2023_38982_MOESM4_ESM.zip › DATA/Figure 2/Figure 2d/PL_Au67@Pd4.txt]

# wavelength (nm), PL (a.u.)
497.9600 0.0155
498.0641 0.0158
498.1682 0.0161
498.2723 0.0164
498.3764 0.0167
498.4805 0.0170
498.5846 0.0173
498.6887 0.0176
498.7928 0.0180
498.8969 0.0183
499.0009 0.0186
499.1050 0.0189
499.2091 0.0192
499.3132 0.0195
499.4173 0.0198
499.5214 0.0201
499.6255 0.0204
499.7296 0.0207
499.8337 0.0210
499.9378 0.0213
500.0419 0.0216
500.1460 0.0220
500.2501 0.0223
500.3542 0.0226
500.4583 0.0229
500.5623 0.0232
500.6664 0.0235
500.7705 0.0238
500.8746 0.0241
500.9787 0.0244
501.0828 0.0247
501.1869 0.0250
501.2910 0.0253
501.3951 0.0256
501.4991 0.0259
501.6032 0.0262
501.7073 0.0265
501.8114 0.0268
501.9155 0.0271
502.0196 0.0274
502.1237 0.0277
502.2278 0.0280
502.3319 0.0284
502.4360 0.0287
502.5401 0.0290
502.6442 0.0294
502.7483 0.0297
502.8524 0.0301
502.9565 0.0304
503.0605 0.0308
503.1646 0.0311
503.2687 0.0315
503.3728 0.0318
503.4769 0.0322
503.5810 0.0326
503.6851 0.0329
503.7892 0.0333
503.8933 0.0337
503.9974 0.0341
504.1015 0.0345
504.2055 0.0349
504.3096 0.0353
504.4137 0.0357
504.5178 0.0360
504.6219 0.0364
504.7260 0.0368
504.8301 0.0372
504.9342 0.0376
505.0383 0.0380
505.1424 0.0384
505.2465 0.0388
505.3505 0.0391
505.4546 0.0395
505.5587 0.0399
505.6628 0.0403
505.7669 0.0407
505.8710 0.0411
505.9751 0.0416
506.0792 0.0420
506.1833 0.0425
506.2874 0.0429
506.3914 0.0434
506.4955 0.0439
506.5996 0.0444
506.7037 0.0448
506.8078 0.0453
506.9119 0.0459
507.0160 0.0464
507.1201 0.0469
507.2242 0.0475
507.3283 0.0480
507.4324 0.0486
507.5364 0.0491
507.6405 0.0497
507.7446 0.0502
507.8487 0.0508
507.9528 0.0513
508.0569 0.0519
508.1610 0.0524
508.2651 0.0530
508.3692 0.0536
508.4733 0.0541
508.5774 0.0548
508.6814 0.0554
508.7855 0.0560
508.8896 0.0566
508.9937 0.0573
509.0978 0.0580
509.2019 0.0586
509.3060 0.0593
509.4100 0.0600
509.5141 0.0608
509.6182 0.0615
509.7223 0.0623
509.8264 0.0630
509.9305 0.0638
510.0346 0.0646
510.1386 0.0654
510.2427 0.0662
510.3468 0.0671
510.4509 0.0679
510.5550 0.0688
510.6591 0.0696
510.7632 0.0705
510.8673 0.0714
510.9714 0.0723
511.0755 0.0733
511.1796 0.0742
511.2837 0.0752
511.3877 0.0762
511.4918 0.0772
511.5959 0.0782
511.7000 0.0792
511.8041 0.0803
511.9081 0.0814
512.0123 0.0825
512.1163 0.0836
512.2204 0.0847
512.3245 0.0859
512.4286 0.0870
512.5327 0.0882
512.6368 0.0894
512.7408 0.0907
512.8449 0.0919
512.9490 0.0932
513.0531 0.0945
513.1572 0.0959
513.2612 0.0972
513.3654 0.0986
513.4694 0.1000
513.5735 0.1015
513.6776 0.1030
513.7817 0.1045
513.8858 0.1059
513.9899 0.1075
514.0940 0.1090
514.1981 0.1105
514.3021 0.1121
514.4062 0.1137
514.5103 0.1153
514.6144 0.1169
514.7185 0.1186
514.8226 0.1202
514.9267 0.1219
515.0308 0.1235
515.1348 0.1252
515.2389 0.1269
515.3430 0.1287
515.4471 0.1304
515.5512 0.1323
515.6553 0.1341
515.7594 0.1360
515.8635 0.1379
515.9676 0.1398
516.0716 0.1418
516.1757 0.1437
516.2798 0.1458
516.3839 0.1478
516.4880 0.1498
516.5921 0.1519
516.6962 0.1539
516.8003 0.1560
516.9043 0.1581
517.0084 0.1602
517.1125 0.1623
517.2166 0.1644
517.3207 0.1666
517.4247 0.1688
517.5288 0.1710
517.6329 0.1732
517.7369 0.1754
517.8410 0.1777
517.9451 0.1799
518.0492 0.1822
518.1533 0.1845
518.2574 0.1868
518.3615 0.1891
518.4655 0.1914
518.5696 0.1937
518.6737 0.1961
518.7778 0.1984
518.8819 0.2008
518.9860 0.2031
519.0901 0.2055
519.1942 0.2079
519.2982 0.2104
519.4023 0.2128
519.5064 0.2153
519.6105 0.2177
519.7146 0.2202
519.8187 0.2226
519.9227 0.2251
520.0268 0.2276
520.1309 0.2300
520.2350 0.2325
520.3391 0.2349
520.4432 0.2374
520.5473 0.2399
520.6513 0.2423
520.7554 0.2448
520.8595 0.2472
520.9636 0.2497
521.0677 0.2522
521.1718 0.2546
521.2758 0.2571
521.3798 0.2595
521.4839 0.2620
521.5880 0.2645
521.6921 0.2669
521.7962 0.2694
521.9003 0.2718
522.0043 nan
522.1085 nan
522.2125 nan
522.3167 nan
522.4207 nan
522.5248 nan
522.6288 nan
522.7330 nan
522.8370 nan
522.9412 nan
523.0452 nan
523.1494 nan
523.2534 nan
523.3575 nan
523.4615 nan
523.5656 nan
523.6697 nan
523.7738 nan
523.8779 nan
523.9819 nan
524.0860 nan
524.1901 nan
524.2942 nan
524.3983 nan
524.5023 nan
524.6064 nan
524.7105 nan
524.8146 nan
524.9187 nan
525.0227 nan
525.1268 nan
525.2309 nan
525.3350 nan
525.4391 nan
525.5432 nan
525.6472 nan
525.7513 nan
525.8554 nan
525.9595 nan
526.0636 nan
526.1676 nan
526.2717 nan
526.3757 nan
526.4799 nan
526.5839 nan
526.6880 nan
526.7921 nan
526.8962 nan
527.0002 nan
527.1044 nan
527.2084 nan
527.3125 nan
527.4166 nan
527.5207 nan
527.6248 nan
527.7288 nan
527.8329 nan
527.9370 nan
528.0411 nan
528.1451 nan
528.2492 nan
528.3532 nan
528.4573 nan
528.5614 nan
528.6655 nan
528.7696 nan
528.8737 nan
528.9777 nan
529.0818 nan
529.1859 nan
529.2900 nan
529.3940 nan
529.4982 nan
529.6022 nan
529.7064 nan
529.8104 nan
529.9144 nan
530.0185 nan
530.1226 nan
530.2267 nan
530.3307 nan
530.4348 nan
530.5389 nan
530.6430 nan
530.7471 nan
530.8511 nan
530.9552 nan
531.0593 nan
531.1634 nan
531.2675 nan
531.3715 nan
531.4756 nan
531.5797 nan
531.6838 nan
531.7878 nan
531.8919 nan
531.9960 nan
532.1000 nan
532.2041 nan
532.3082 nan
532.4123 nan
532.5164 nan
532.6205 nan
532.7245 nan
532.8286 nan
532.9326 nan
533.0367 nan
533.1407 nan
533.2449 nan
533.3489 nan
533.4531 nan
533.5571 nan
533.6612 nan
533.7653 nan
533.8694 nan
533.9734 nan
534.0775 nan
534.1816 nan
534.2856 nan
534.3896 nan
534.4937 nan
534.5978 nan
534.7019 nan
534.8060 nan
534.9100 nan
535.0142 nan
535.1182 nan
535.2224 nan
535.3264 nan
535.4305 nan
535.5345 nan
535.6386 nan
535.7426 nan
535.8467 nan
535.9508 nan
536.0549 nan
536.1589 nan
536.2631 nan
536.3671 nan
536.4712 nan
536.5753 nan
536.6793 nan
536.7834 nan
536.8874 nan
536.9915 nan
537.0956 nan
537.1997 nan
537.3037 nan
537.4078 nan
537.5119 nan
537.6160 nan
537.7200 nan
537.8241 nan
537.9282 nan
538.0323 nan
538.1363 nan
538.2404 nan
538.3445 nan
538.4485 nan
538.5526 nan
538.6567 nan
538.7607 nan
538.8647 nan
538.9689 nan
539.0729 nan
539.1771 nan
539.2811 nan
539.3852 nan
539.4893 nan
539.5934 nan
539.6974 nan
539.8015 nan
539.9055 nan
540.0096 nan
540.1136 nan
540.2178 nan
540.3218 nan
540.4258 nan
540.5300 nan
540.6340 nan
540.7380 nan
540.8421 nan
540.9462 nan
541.0503 nan
541.1544 nan
541.2584 nan
541.3625 nan
541.4666 nan
541.5706 nan
541.6747 nan
541.7788 nan
541.8828 nan
541.9869 nan
542.0910 nan
542.1951 nan
542.2991 nan
542.4033 nan
542.5073 nan
542.6113 nan
542.7154 nan
542.8195 nan
542.9235 nan
543.0276 1.0000
543.1317 0.9994
543.2357 0.9987
543.3398 0.9981
543.4438 0.9975
543.5480 0.9969
543.6520 0.9962
543.7561 0.9956
543.8602 0.9950
543.9642 0.9944
544.0682 0.9937
544.1724 0.9931
544.2764 0.9925
544.3805 0.9919
544.4846 0.9912
544.5886 0.9906
544.6927 0.9900
544.7968 0.9894
544.9008 0.9887
545.0048 0.9881
545.1089 0.9875
545.2130 0.9869
545.3171 0.9862
545.4211 0.9856
545.5253 0.9850
545.6292 0.9844
545.7333 0.9838
545.8374 0.9832
545.9415 0.9825
546.0455 0.9819
546.1497 0.9812
546.2537 0.9804
546.3577 0.9797
546.4618 0.9790
546.5659 0.9782
546.6699 0.9774
546.7740 0.9766
546.8781 0.9759
546.9822 0.9751
547.0862 0.9744
547.1902 0.9736
547.2943 0.9728
547.3984 0.9720
547.5025 0.9713
547.6065 0.9705
547.7106 0.9698
547.8146 0.9690
547.9187 0.9682
548.0228 0.9674
548.1269 0.9665
548.2309 0.9656
548.3350 0.9647
548.4390 0.9639
548.5431 0.9630
548.6472 0.9621
548.7513 0.9612
548.8553 0.9603
548.9594 0.9593
549.0634 0.9584
549.1674 0.9574
549.2715 0.9565
549.3755 0.9557
549.4797 0.9549
549.5837 0.9542
549.6877 0.9534
549.7918 0.9527
549.8959 0.9520
549.9999 0.9513
550.1041 0.9506
550.2081 0.9499
550.3121 0.9492
550.4162 0.9485
550.5203 0.9478
550.6243 0.9470
550.7285 0.9462
550.8325 0.9455
550.9365 0.9448
551.0406 0.9441
551.1447 0.9435
551.2487 0.9429
551.3528 0.9423
551.4568 0.9418
551.5609 0.9412
551.6650 0.9407
551.7690 0.9402
551.8731 0.9396
551.9772 0.9391
552.0812 0.9385
552.1852 0.9379
552.2894 0.9372
552.3934 0.9364
552.4975 0.9357
552.6016 0.9349
552.7056 0.9341
552.8096 0.9332
552.9137 0.9323
553.0178 0.9313
553.1219 0.9304
553.2258 0.9294
553.3300 0.9284
553.4340 0.9275
553.5380 0.9266
553.6422 0.9256
553.7462 0.9246
553.8502 0.9235
553.9543 0.9226
554.0583 0.9216
554.1624 0.9207
554.2665 0.9198
554.3705 0.9189
554.4746 0.9180
554.5787 0.9171
554.6827 0.9161
554.7868 0.9151
554.8908 0.9141
554.9949 0.9130
555.0990 0.9119
555.2030 0.9107
555.3071 0.9096
555.4111 0.9084
555.5151 0.9072
555.6193 0.9060
555.7233 0.9048
555.8273 0.9036
555.9314 0.9023
556.0355 0.9010
556.1395 0.8995
556.2436 0.8980
556.3476 0.8964
556.4517 0.8948
556.5557 0.8932
556.6599 0.8915
556.7639 0.8898
556.8679 0.8880
556.9720 0.8862
557.0760 0.8844
557.1801 0.8826
557.2842 0.8808
557.3882 0.8790
557.4922 0.8772
557.5963 0.8754
557.7004 0.8737
557.8044 0.8719
557.9084 0.8701
558.0126 0.8684
558.1166 0.8667
558.2207 0.8649
558.3247 0.8631
558.4288 0.8614
558.5328 0.8596
558.6369 0.8577
558.7409 0.8558
558.8450 0.8540
558.9490 0.8522
559.0532 0.8504
559.1571 0.8486
559.2612 0.8467
559.3652 0.8448
559.4694 0.8430
559.5734 0.8411
559.6774 0.8392
559.7815 0.8373
559.8855 0.8354
559.9896 0.8335
560.0936 0.8317
560.1977 0.8298
560.3018 0.8280
560.4058 0.8262
560.5098 0.8245
560.6140 0.8227
560.7180 0.8209
560.8221 0.8191
560.9260 0.8172
561.0302 0.8154
561.1342 0.8135
561.2383 0.8116
561.3423 0.8098
561.4464 0.8080
561.5504 0.8063
561.6545 0.8046
561.7585 0.8029
561.8625 0.8012
561.9666 0.7995
562.0707 0.7978
562.1747 0.7962
562.2787 0.7946
562.3828 0.7929
562.4869 0.7913
562.5909 0.7898
562.6949 0.7882
562.7991 0.7867
562.9031 0.7850
563.0071 0.7834
563.1111 0.7818
563.2153 0.7802
563.3193 0.7785
563.4233 0.7768
563.5274 0.7752
563.6315 0.7735
563.7355 0.7718
563.8395 0.7702
563.9436 0.7685
564.0477 0.7668
564.1517 0.7651
564.2557 0.7634
564.3598 0.7617
564.4639 0.7599
564.5679 0.7582
564.6719 0.7565
564.7760 0.7547
564.8800 0.7529
564.9841 0.7511
565.0881 0.7493
565.1923 0.7474
565.2962 0.7455
565.4003 0.7436
565.5043 0.7417
565.6085 0.7398
565.7124 0.7379
565.8165 0.7360
565.9205 0.7341
566.0246 0.7322
566.1287 0.7303
566.2327 0.7285
566.3368 0.7267
566.4407 0.7249
566.5449 0.7230
566.6489 0.7212
566.7529 0.7193
566.8569 0.7174
566.9611 0.7155
567.0650 0.7136
567.1691 0.7116
567.2732 0.7097
567.3773 0.7077
567.4813 0.7058
567.5853 0.7038
567.6894 0.7019
567.7934 0.6998
567.8975 0.6978
568.0015 0.6957
568.1055 0.6936
568.2095 0.6916
568.3137 0.6896
568.4177 0.6877
568.5217 0.6858
568.6257 0.6838
568.7299 0.6820
568.8339 0.6801
568.9379 0.6783
569.0420 0.6765
569.1460 0.6747
569.2501 0.6730
569.3541 0.6712
569.4581 0.6694
569.5622 0.6676
569.6663 0.6657
569.7703 0.6639
569.8743 0.6620
569.9784 0.6601
570.0825 0.6581
570.1864 0.6562
570.2905 0.6544
570.3946 0.6525
570.4986 0.6506
570.6026 0.6487
570.7067 0.6469
570.8107 0.6450
570.9148 0.6431
571.0188 0.6413
571.1229 0.6394
571.2269 0.6376
571.3310 0.6358
571.4350 0.6341
571.5391 0.6322
571.6431 0.6305
571.7471 0.6287
571.8512 0.6269
571.9553 0.6252
572.0593 0.6236
572.1633 0.6219
572.2674 0.6203
572.3714 0.6187
572.4755 0.6171
572.5795 0.6155
572.6835 0.6138
572.7875 0.6121
572.8916 0.6105
572.9956 0.6088
573.0997 0.6071
573.2037 0.6055
573.3078 0.6038
573.4118 0.6022
573.5159 0.6005
573.6199 0.5987
573.7240 0.5970
573.8279 0.5954
573.9321 0.5938
574.0361 0.5921
574.1401 0.5904
574.2441 0.5888
574.3483 0.5872
574.4522 0.5855
574.5563 0.5840
574.6603 0.5824
574.7644 0.5810
574.8684 0.5795
574.9724 0.5781
575.0765 0.5768
575.1805 0.5755
575.2845 0.5742
575.3886 0.5729
575.4926 0.5717
575.5966 0.5704
575.7007 0.5691
575.8047 0.5679
575.9088 0.5666
576.0128 0.5654
576.1169 0.5642
576.2209 0.5629
576.3250 0.5617
576.4290 0.5604
576.5330 0.5591
576.6370 0.5577
576.7411 0.5564
576.8452 0.5551
576.9492 0.5538
577.0532 0.5525
577.1572 0.5512
577.2613 0.5499
577.3654 0.5486
577.4694 0.5473
577.5734 0.5460
577.6774 0.5448
577.7815 0.5436
577.8856 0.5424
577.9895 0.5412
578.0936 0.5401
578.1976 0.5390
578.3017 0.5378
578.4057 0.5368
578.5098 0.5357
578.6138 0.5346
578.7178 0.5335
578.8218 0.5324
578.9259 0.5313
579.0299 0.5301
579.1340 0.5289
579.2380 0.5277
579.3420 0.5264
579.4461 0.5251
579.5500 0.5238
579.6542 0.5225
579.7581 0.5212
579.8622 0.5199
579.9662 0.5185
580.0703 0.5170
580.1743 0.5156
580.2784 0.5141
580.3824 0.5126
580.4864 0.5111
580.5905 0.5096
580.6945 0.5081
580.7985 0.5067
580.9025 0.5052
581.0066 0.5038
581.1107 0.5023
581.2147 0.5009
581.3187 0.4994
581.4228 0.4980
581.5267 0.4966
581.6308 0.4951
581.7348 0.4937
581.8389 0.4922
581.9429 0.4907
582.0469 0.4892
582.1510 0.4876
582.2550 0.4861
582.3591 0.4845
582.4631 0.4830
582.5671 0.4814
582.6711 0.4798
582.7751 0.4781
582.8792 0.4764
582.9832 0.4747
583.0873 0.4730
583.1913 0.4713
583.2953 0.4696
583.3994 0.4678
583.5034 0.4661
583.6074 0.4644
583.7114 0.4627
583.8155 0.4610
583.9195 0.4594
584.0236 0.4579
584.1276 0.4564
584.2316 0.4549
584.3356 0.4533
584.4397 0.4519
584.5437 0.4505
584.6478 0.4490
584.7517 0.4476
584.8558 0.4462
584.9598 0.4448
585.0639 0.4433
585.1678 0.4418
585.2719 0.4404
585.3759 0.4390
585.4800 0.4376
585.5840 0.4362
585.6880 0.4348
585.7921 0.4334
585.8961 0.4319
586.0001 0.4305
586.1041 0.4290
586.2082 0.4276
586.3122 0.4261
586.4163 0.4246
586.5203 0.4232
586.6243 0.4217
586.7283 0.4203
586.8324 0.4189
586.9363 0.4175
587.0405 0.4161
587.1444 0.4148
587.2484 0.4135
587.3525 0.4123
587.4565 0.4111
587.5605 0.4099
587.6646 0.4087
587.7686 0.4076
587.8726 0.4065
587.9766 0.4054
588.0807 0.4043
588.1847 0.4033
588.2887 0.4023
588.3928 0.4013
588.4968 0.4004
588.6008 0.3994
588.7048 0.3984
588.8088 0.3974
588.9129 0.3964
589.0169 0.3953
589.1210 0.3942
589.2250 0.3930
589.3290 0.3918
589.4330 0.3906
589.5370 0.3894
589.6411 0.3883
589.7451 0.3871
589.8491 0.3859
589.9532 0.3847
590.0571 0.3836
590.1613 0.3825
590.2652 0.3815
590.3692 0.3805
590.4733 0.3794
590.5773 0.3785
590.6813 0.3775
590.7853 0.3766
590.8893 0.3756
590.9934 0.3747
591.0974 0.3738
591.2014 0.3729
591.3055 0.3720
591.4095 0.3712
591.5135 0.3704
591.6175 0.3696
591.7215 0.3688
591.8256 0.3679
591.9296 0.3671
592.0336 0.3663
592.1376 0.3655
592.2416 0.3647
592.3457 0.3638
592.4497 0.3630
592.5537 0.3622
592.6578 0.3613
592.7618 0.3605
592.8657 0.3597
592.9698 0.3588
593.0738 0.3580
593.1779 0.3571
593.2819 0.3562
593.3859 0.3554
593.4899 0.3545
593.5939 0.3536
593.6979 0.3528
593.8020 0.3519
593.9060 0.3511
594.0099 0.3503
594.1141 0.3495
594.2180 0.3488
594.3221 0.3480
594.4261 0.3473
594.5301 0.3466
594.6342 0.3460
594.7382 0.3453
594.8422 0.3446
594.9462 0.3439
595.0502 0.3433
595.1542 0.3426
595.2582 0.3419
595.3623 0.3412
595.4662 0.3406
595.5704 0.3399
595.6743 0.3391
595.7784 0.3384
595.8824 0.3377
595.9863 0.3369
596.0905 0.3362
596.1944 0.3355
596.2984 0.3347
596.4025 0.3341
596.5065 0.3334
596.6105 0.3327
596.7145 0.3320
596.8185 0.3312
596.9225 0.3306
597.0266 0.3299
597.1306 0.3292
597.2346 0.3285
597.3386 0.3279
597.4426 0.3272
597.5466 0.3266
597.6506 0.3259
597.7547 0.3253
597.8586 0.3246
597.9627 0.3240
598.0667 0.3233
598.1707 0.3226
598.2748 0.3220
598.3787 0.3214
598.4828 0.3207
598.5868 0.3201
598.6908 0.3195
598.7948 0.3188
598.8989 0.3182
599.0028 0.3176
599.1069 0.3169
599.2109 0.3163
599.3149 0.3156
599.4189 0.3150
599.5229 0.3143
599.6270 0.3137
599.7310 0.3131
599.8350 0.3125
599.9390 0.3119
600.0430 0.3112
600.1470 0.3106
600.2510 0.3100
600.3550 0.3094
600.4590 0.3088
600.5630 0.3081
600.6671 0.3075
600.7711 0.3069
600.8751 0.3063
600.9791 0.3057
601.0831 0.3051
601.1871 0.3044
601.2911 0.3038
601.3951 0.3032
601.4992 0.3026
601.6031 0.3020
601.7072 0.3013
601.8112 0.3007
601.9152 0.3001
602.0192 0.2995
602.1233 0.2989
