# Supplementary material for: Impact of bimetallic interface design on heat generation in plasmonic Au/Pd nanostructures studied by single-particle thermometry
Source: Nat Commun. 2023 Jun 27;14:3813. doi: 10.1038/s41467-023-38982-9 (PMC10300195; doi:10.1038/s41467-023-38982-9)
Supplement: Supplementary file 4 — Source Data [file 41467_2023_38982_MOESM4_ESM.zip › DATA/Figure 3/Figure3E-Beta Histograms/Beta_67_Pd2.txt]

3.158e+01 3.069e+01 3.348e+01 2.215e+01 3.616e+01 3.409e+01 8.060e+01 3.794e+01 2.955e+01 3.162e+01 3.045e+01 3.805e+01 4.945e+01 3.699e+01 3.702e+01 3.388e+01 3.237e+01 4.196e+01 3.241e+01 3.609e+01 5.118e+01 3.791e+01 2.966e+01 2.996e+01 2.890e+01 4.573e+01 4.954e+01 1.881e+01 3.860e+01 3.498e+01 4.003e+01 3.322e+01 3.565e+01 4.222e+01 3.921e+01 3.550e+01 3.787e+01 3.833e+01 3.124e+01 3.931e+01 4.207e+01 4.261e+01 5.460e+01 3.632e+01 3.560e+01 3.632e+01 4.648e+01 3.695e+01 4.328e+01 4.472e+01 3.792e+01 4.260e+01 3.838e+01 5.228e+01 3.941e+01 3.349e+01 4.166e+01 4.221e+01 5.364e+01 4.634e+01 3.327e+01 3.028e+01 4.186e+01 3.191e+01 3.627e+01 4.667e+01 4.068e+01 3.219e+01 5.156e+01 3.794e+01 4.502e+01 4.262e+01 2.301e+01 3.509e+01 3.694e+01 3.152e+01 3.562e+01 2.841e+01 3.927e+01 3.645e+01 3.476e+01 3.742e+01 3.499e+01 2.846e+01 4.036e+01 3.793e+01 4.473e+01 3.181e+01 2.445e+01 3.682e+01 3.866e+01 3.690e+01 3.715e+01 3.368e+01 4.216e+01 3.819e+01 2.988e+01 3.567e+01 4.360e+01 2.833e+01 4.226e+01 3.255e+01 3.979e+01 2.639e+01 3.039e+01 2.341e+01 4.195e+01 4.023e+01 4.163e+01 3.464e+01 2.462e+01 4.241e+01 3.566e+01 4.785e+01 3.306e+01 3.545e+01 2.300e+01 4.464e+01 2.826e+01 4.369e+01 5.305e+01 3.803e+01 2.675e+01 4.606e+01 3.614e+01 2.530e+01 3.772e+01 4.627e+01 3.798e+01 4.323e+01
2.000e+00 2.000e+00 2.000e+00 2.000e+00 2.000e+00 2.000e+00 2.000e+00 2.000e+00 2.000e+00 2.000e+00 2.000e+00 2.000e+00 2.000e+00 2.000e+00 2.000e+00 2.000e+00 2.000e+00 2.000e+00 2.000e+00 2.000e+00 2.000e+00 2.000e+00 2.000e+00 2.000e+00 2.000e+00 2.000e+00 2.000e+00 2.000e+00 2.000e+00 2.000e+00 2.000e+00 2.000e+00 2.000e+00 2.000e+00 2.000e+00 2.000e+00 2.000e+00 2.000e+00 2.000e+00 2.000e+00 2.000e+00 2.000e+00 2.000e+00 2.000e+00 2.000e+00 2.000e+00 2.000e+00 2.000e+00 2.000e+00 2.000e+00 2.000e+00 2.000e+00 2.000e+00 2.000e+00 2.000e+00 2.000e+00 2.000e+00 2.000e+00 2.000e+00 2.000e+00 2.000e+00 2.000e+00 2.000e+00 2.000e+00 2.000e+00 2.000e+00 2.000e+00 2.000e+00 2.000e+00 2.000e+00 2.000e+00 2.000e+00 2.000e+00 2.000e+00 2.000e+00 2.000e+00 2.000e+00 2.000e+00 2.000e+00 2.000e+00 2.000e+00 2.000e+00 2.000e+00 2.000e+00 2.000e+00 2.000e+00 2.000e+00 2.000e+00 2.000e+00 2.000e+00 2.000e+00 2.000e+00 2.000e+00 2.000e+00 2.000e+00 2.000e+00 2.000e+00 2.000e+00 2.000e+00 2.000e+00 2.000e+00 2.000e+00 2.000e+00 2.000e+00 2.000e+00 2.000e+00 2.000e+00 2.000e+00 2.000e+00 2.000e+00 2.000e+00 2.000e+00 2.000e+00 2.000e+00 2.000e+00 2.000e+00 2.000e+00 2.000e+00 2.000e+00 2.000e+00 2.000e+00 2.000e+00 2.000e+00 2.000e+00 2.000e+00 2.000e+00 2.000e+00 2.000e+00 2.000e+00 2.000e+00
