# Supplementary material for: Impact of bimetallic interface design on heat generation in plasmonic Au/Pd nanostructures studied by single-particle thermometry
Source: Nat Commun. 2023 Jun 27;14:3813. doi: 10.1038/s41467-023-38982-9 (PMC10300195; doi:10.1038/s41467-023-38982-9)
Supplement: Supplementary file 4 — Source Data [file 41467_2023_38982_MOESM4_ESM.zip › DATA/Figure 3/Figure3E-Beta Histograms/Beta_67_Pd4.txt]

3.000e+01 3.829e+01 2.990e+01 3.123e+01 3.069e+01 2.752e+01 3.690e+01 2.640e+01 4.345e+01 3.792e+01 3.641e+01 3.212e+01 2.388e+01 3.369e+01 3.088e+01 3.244e+01 2.986e+01 3.552e+01 2.643e+01 3.302e+01 3.216e+01 2.923e+01 2.432e+01 3.899e+01 3.697e+01 3.649e+01 3.400e+01 5.317e+01 3.498e+01 3.197e+01 2.306e+01 3.751e+01 5.477e+01 3.504e+01 2.689e+01 4.003e+01 2.367e+01 3.685e+01 2.977e+01 4.175e+01 3.629e+01 5.038e+01 3.582e+01 4.181e+01 4.793e+01 2.546e+01 4.048e+01 3.094e+01 2.203e+01 1.599e+01 5.596e+01 3.206e+01 4.298e+01 2.814e+01 3.995e+01 2.717e+01 2.797e+01 2.281e+01 3.745e+01 3.686e+01 3.881e+01 3.464e+01 4.216e+01 4.268e+01 6.296e+01 2.991e+01 3.770e+01 2.634e+01 2.949e+01 3.145e+01 3.965e+01 2.711e+01 3.429e+01 3.894e+01 2.282e+01 3.169e+01 3.826e+01 3.009e+01 3.707e+01 5.481e+01 3.332e+01 2.995e+01
3.500e+00 3.500e+00 3.500e+00 3.500e+00 3.500e+00 3.500e+00 3.500e+00 3.500e+00 3.500e+00 3.500e+00 3.500e+00 3.500e+00 3.500e+00 3.500e+00 3.500e+00 3.500e+00 3.500e+00 3.500e+00 3.500e+00 3.500e+00 3.500e+00 3.500e+00 3.500e+00 3.500e+00 3.500e+00 3.500e+00 3.500e+00 3.500e+00 3.500e+00 3.500e+00 3.500e+00 3.500e+00 3.500e+00 3.500e+00 3.500e+00 3.500e+00 3.500e+00 3.500e+00 3.500e+00 3.500e+00 3.500e+00 3.500e+00 3.500e+00 3.500e+00 3.500e+00 3.500e+00 3.500e+00 3.500e+00 3.500e+00 3.500e+00 3.500e+00 3.500e+00 3.500e+00 3.500e+00 3.500e+00 3.500e+00 3.500e+00 3.500e+00 3.500e+00 3.500e+00 3.500e+00 3.500e+00 3.500e+00 3.500e+00 3.500e+00 3.500e+00 3.500e+00 3.500e+00 3.500e+00 3.500e+00 3.500e+00 3.500e+00 3.500e+00 3.500e+00 3.500e+00 3.500e+00 3.500e+00 3.500e+00 3.500e+00 3.500e+00 3.500e+00 3.500e+00
