# Supplementary material for: Impact of bimetallic interface design on heat generation in plasmonic Au/Pd nanostructures studied by single-particle thermometry
Source: Nat Commun. 2023 Jun 27;14:3813. doi: 10.1038/s41467-023-38982-9 (PMC10300195; doi:10.1038/s41467-023-38982-9)
Supplement: Supplementary file 4 — Source Data [file 41467_2023_38982_MOESM4_ESM.zip › DATA/Figure 3/Figure3E-Beta Histograms/Beta_67NS.txt]

7.172e+01 6.950e+01 4.860e+01 3.673e+01 4.472e+01 4.736e+01 5.211e+01 3.963e+01 4.669e+01 3.962e+01 4.088e+01 4.502e+01 3.895e+01 5.054e+01 3.521e+01 4.521e+01 3.893e+01 3.525e+01 4.719e+01 5.365e+01 3.964e+01 3.958e+01 5.112e+01 4.510e+01 5.064e+01 5.091e+01 4.350e+01 3.824e+01 3.536e+01 4.119e+01 4.073e+01 4.756e+01 3.705e+01 3.705e+01 3.850e+01 4.879e+01 4.186e+01 3.777e+01 4.236e+01 5.256e+01 4.528e+01 5.624e+01 4.137e+01 5.291e+01 4.127e+01 4.986e+01 4.389e+01 4.131e+01 4.331e+01 3.821e+01 4.439e+01 3.750e+01 4.748e+01 4.293e+01 3.908e+01 4.220e+01 5.344e+01 5.690e+01 3.261e+01 4.099e+01 4.365e+01 4.875e+01 4.086e+01 4.777e+01 3.219e+01 4.876e+01 3.890e+01 4.087e+01 4.145e+01 3.692e+01 3.306e+01 3.896e+01 4.241e+01 4.093e+01 3.783e+01 4.562e+01 4.575e+01 4.343e+01 3.757e+01 3.435e+01 3.912e+01 3.696e+01 3.649e+01 4.119e+01 3.966e+01 4.628e+01 5.144e+01 5.069e+01 3.747e+01 3.985e+01 4.078e+01 3.846e+01 3.723e+01 4.680e+01 5.044e+01 7.586e+01 4.069e+01 4.057e+01 3.441e+01 4.754e+01 4.864e+01 4.706e+01 4.478e+01 5.424e+01 5.204e+01 5.858e+01 4.834e+01 4.567e+01 4.117e+01 4.967e+01 5.576e+01 5.307e+01 5.308e+01 4.498e+01 4.319e+01 5.119e+01 4.583e+01 6.521e+01 5.166e+01 4.797e+01 5.377e+01 5.384e+01 5.949e+01 4.632e+01 5.562e+01 4.541e+01 3.831e+01 4.805e+01 5.367e+01 5.516e+01 5.143e+01 4.984e+01 5.704e+01 4.645e+01 5.638e+01 5.286e+01 3.874e+01 4.646e+01 5.157e+01 5.136e+01 6.137e+01 5.251e+01 5.034e+01 5.082e+01 7.141e+01 5.764e+01 4.263e+01 4.534e+01 4.156e+01 5.129e+01 4.834e+01 4.175e+01 5.101e+01 4.923e+01 4.315e+01 4.834e+01 4.603e+01 5.459e+01 7.279e+01 4.804e+01 4.722e+01 4.238e+01 5.061e+01 4.673e+01 4.436e+01 5.964e+01 5.256e+01 5.049e+01 6.061e+01 4.921e+01 5.467e+01 5.066e+01 5.068e+01 5.142e+01 3.652e+01 5.741e+01 4.759e+01 5.368e+01 4.955e+01 4.838e+01 4.906e+01 5.425e+01 5.694e+01 5.138e+01 6.165e+01 5.493e+01 4.929e+01 5.876e+01 4.619e+01 5.029e+01 7.681e+01 5.256e+01 6.127e+01 5.582e+01 5.328e+01 6.636e+01 4.988e+01 4.409e+01 4.695e+01 5.188e+01 5.025e+01 5.370e+01 6.176e+01 5.572e+01 4.243e+01 4.982e+01 4.973e+01 4.584e+01 5.066e+01 5.896e+01 4.598e+01 5.481e+01 4.870e+01 5.766e+01 5.476e+01 6.151e+01 4.532e+01 5.049e+01 4.352e+01 3.709e+01 4.221e+01 5.441e+01 5.433e+01 4.702e+01 5.798e+01 4.801e+01 4.461e+01 5.234e+01 5.519e+01 5.560e+01 6.323e+01 5.376e+01 6.127e+01 5.611e+01 5.697e+01 6.552e+01 6.053e+01 6.203e+01 5.232e+01 5.260e+01 5.872e+01 6.262e+01 6.521e+01 6.186e+01 6.267e+01 6.537e+01 4.858e+01 5.624e+01 8.032e+01 5.592e+01 6.159e+01 5.609e+01 5.701e+01 5.148e+01 6.269e+01 5.811e+01 7.436e+01 6.551e+01 6.237e+01 5.263e+01 5.771e+01 5.735e+01 5.591e+01 5.318e+01 5.766e+01 6.709e+01 7.288e+01 6.360e+01 5.808e+01 5.190e+01 5.675e+01 4.689e+01 6.474e+01 5.246e+01 5.781e+01 6.004e+01 6.250e+01 5.884e+01 6.519e+01 5.900e+01 5.949e+01 5.489e+01 5.408e+01 6.042e+01 5.270e+01 5.588e+01 5.085e+01 6.577e+01 5.994e+01 6.091e+01 5.453e+01 4.869e+01 5.215e+01 5.799e+01 5.659e+01 5.661e+01 4.713e+01 6.652e+01 6.018e+01 4.858e+01 5.004e+01 5.299e+01 5.167e+01 5.584e+01 4.668e+01 5.904e+01 5.505e+01 6.440e+01 5.393e+01 6.427e+01 5.645e+01 6.128e+01 5.602e+01 5.723e+01 5.857e+01 5.761e+01 6.854e+01 5.142e+01 5.387e+01 5.532e+01 5.619e+01 5.874e+01 5.615e+01 5.509e+01 5.718e+01 4.568e+01 5.391e+01 5.844e+01 5.090e+01 5.908e+01 6.230e+01 5.302e+01 5.458e+01 5.023e+01 5.510e+01 4.516e+01 5.311e+01 6.340e+01 5.050e+01 5.730e+01 5.949e+01 5.202e+01 6.209e+01 5.491e+01 5.174e+01 5.195e+01 5.199e+01 5.386e+01 5.900e+01 6.529e+01 5.787e+01 5.317e+01 5.815e+01 4.654e+01 3.588e+01 5.476e+01 6.004e+01 5.060e+01 5.958e+01 5.499e+01 4.240e+01 5.094e+01 4.830e+01 4.071e+01 3.966e+01 4.962e+01 5.751e+01 4.709e+01 6.197e+01 5.063e+01
0.000e+00 0.000e+00 0.000e+00 0.000e+00 0.000e+00 0.000e+00 0.000e+00 0.000e+00 0.000e+00 0.000e+00 0.000e+00 0.000e+00 0.000e+00 0.000e+00 0.000e+00 0.000e+00 0.000e+00 0.000e+00 0.000e+00 0.000e+00 0.000e+00 0.000e+00 0.000e+00 0.000e+00 0.000e+00 0.000e+00 0.000e+00 0.000e+00 0.000e+00 0.000e+00 0.000e+00 0.000e+00 0.000e+00 0.000e+00 0.000e+00 0.000e+00 0.000e+00 0.000e+00 0.000e+00 0.000e+00 0.000e+00 0.000e+00 0.000e+00 0.000e+00 0.000e+00 0.000e+00 0.000e+00 0.000e+00 0.000e+00 0.000e+00 0.000e+00 0.000e+00 0.000e+00 0.000e+00 0.000e+00 0.000e+00 0.000e+00 0.000e+00 0.000e+00 0.000e+00 0.000e+00 0.000e+00 0.000e+00 0.000e+00 0.000e+00 0.000e+00 0.000e+00 0.000e+00 0.000e+00 0.000e+00 0.000e+00 0.000e+00 0.000e+00 0.000e+00 0.000e+00 0.000e+00 0.000e+00 0.000e+00 0.000e+00 0.000e+00 0.000e+00 0.000e+00 0.000e+00 0.000e+00 0.000e+00 0.000e+00 0.000e+00 0.000e+00 0.000e+00 0.000e+00 0.000e+00 0.000e+00 0.000e+00 0.000e+00 0.000e+00 0.000e+00 0.000e+00 0.000e+00 0.000e+00 0.000e+00 0.000e+00 0.000e+00 0.000e+00 0.000e+00 0.000e+00 0.000e+00 0.000e+00 0.000e+00 0.000e+00 0.000e+00 0.000e+00 0.000e+00 0.000e+00 0.000e+00 0.000e+00 0.000e+00 0.000e+00 0.000e+00 0.000e+00 0.000e+00 0.000e+00 0.000e+00 0.000e+00 0.000e+00 0.000e+00 0.000e+00 0.000e+00 0.000e+00 0.000e+00 0.000e+00 0.000e+00 0.000e+00 0.000e+00 0.000e+00 0.000e+00 0.000e+00 0.000e+00 0.000e+00 0.000e+00 0.000e+00 0.000e+00 0.000e+00 0.000e+00 0.000e+00 0.000e+00 0.000e+00 0.000e+00 0.000e+00 0.000e+00 0.000e+00 0.000e+00 0.000e+00 0.000e+00 0.000e+00 0.000e+00 0.000e+00 0.000e+00 0.000e+00 0.000e+00 0.000e+00 0.000e+00 0.000e+00 0.000e+00 0.000e+00 0.000e+00 0.000e+00 0.000e+00 0.000e+00 0.000e+00 0.000e+00 0.000e+00 0.000e+00 0.000e+00 0.000e+00 0.000e+00 0.000e+00 0.000e+00 0.000e+00 0.000e+00 0.000e+00 0.000e+00 0.000e+00 0.000e+00 0.000e+00 0.000e+00 0.000e+00 0.000e+00 0.000e+00 0.000e+00 0.000e+00 0.000e+00 0.000e+00 0.000e+00 0.000e+00 0.000e+00 0.000e+00 0.000e+00 0.000e+00 0.000e+00 0.000e+00 0.000e+00 0.000e+00 0.000e+00 0.000e+00 0.000e+00 0.000e+00 0.000e+00 0.000e+00 0.000e+00 0.000e+00 0.000e+00 0.000e+00 0.000e+00 0.000e+00 0.000e+00 0.000e+00 0.000e+00 0.000e+00 0.000e+00 0.000e+00 0.000e+00 0.000e+00 0.000e+00 0.000e+00 0.000e+00 0.000e+00 0.000e+00 0.000e+00 0.000e+00 0.000e+00 0.000e+00 0.000e+00 0.000e+00 0.000e+00 0.000e+00 0.000e+00 0.000e+00 0.000e+00 0.000e+00 0.000e+00 0.000e+00 0.000e+00 0.000e+00 0.000e+00 0.000e+00 0.000e+00 0.000e+00 0.000e+00 0.000e+00 0.000e+00 0.000e+00 0.000e+00 0.000e+00 0.000e+00 0.000e+00 0.000e+00 0.000e+00 0.000e+00 0.000e+00 0.000e+00 0.000e+00 0.000e+00 0.000e+00 0.000e+00 0.000e+00 0.000e+00 0.000e+00 0.000e+00 0.000e+00 0.000e+00 0.000e+00 0.000e+00 0.000e+00 0.000e+00 0.000e+00 0.000e+00 0.000e+00 0.000e+00 0.000e+00 0.000e+00 0.000e+00 0.000e+00 0.000e+00 0.000e+00 0.000e+00 0.000e+00 0.000e+00 0.000e+00 0.000e+00 0.000e+00 0.000e+00 0.000e+00 0.000e+00 0.000e+00 0.000e+00 0.000e+00 0.000e+00 0.000e+00 0.000e+00 0.000e+00 0.000e+00 0.000e+00 0.000e+00 0.000e+00 0.000e+00 0.000e+00 0.000e+00 0.000e+00 0.000e+00 0.000e+00 0.000e+00 0.000e+00 0.000e+00 0.000e+00 0.000e+00 0.000e+00 0.000e+00 0.000e+00 0.000e+00 0.000e+00 0.000e+00 0.000e+00 0.000e+00 0.000e+00 0.000e+00 0.000e+00 0.000e+00 0.000e+00 0.000e+00 0.000e+00 0.000e+00 0.000e+00 0.000e+00 0.000e+00 0.000e+00 0.000e+00 0.000e+00 0.000e+00 0.000e+00 0.000e+00 0.000e+00 0.000e+00 0.000e+00 0.000e+00 0.000e+00 0.000e+00 0.000e+00 0.000e+00 0.000e+00 0.000e+00 0.000e+00 0.000e+00 0.000e+00 0.000e+00 0.000e+00 0.000e+00 0.000e+00 0.000e+00 0.000e+00 0.000e+00 0.000e+00 0.000e+00 0.000e+00 0.000e+00 0.000e+00 0.000e+00 0.000e+00 0.000e+00 0.000e+00 0.000e+00
