# Supplementary material for: Impact of bimetallic interface design on heat generation in plasmonic Au/Pd nanostructures studied by single-particle thermometry
Source: Nat Commun. 2023 Jun 27;14:3813. doi: 10.1038/s41467-023-38982-9 (PMC10300195; doi:10.1038/s41467-023-38982-9)
Supplement: Supplementary file 4 — Source Data [file 41467_2023_38982_MOESM4_ESM.zip › DATA/Figure 4/Figure 4c/PL_Au 60 NS.txt]

# wavelength (nm), PL (a.u.)
498.0000 0.0287
498.1000 0.0291
498.2000 0.0296
498.3000 0.0301
498.4000 0.0305
498.5000 0.0310
498.6000 0.0315
498.7000 0.0319
498.8000 0.0324
498.9000 0.0329
499.0000 0.0333
499.1000 0.0338
499.2000 0.0342
499.3000 0.0347
499.4000 0.0352
499.5000 0.0356
499.6000 0.0361
499.7000 0.0366
499.8000 0.0370
499.9000 0.0375
500.0000 0.0380
500.1000 0.0384
500.3000 0.0389
500.4000 0.0394
500.5000 0.0398
500.6000 0.0403
500.7000 0.0408
500.8000 0.0413
500.9000 0.0418
501.0000 0.0423
501.1000 0.0428
501.2000 0.0433
501.3000 0.0439
501.4000 0.0444
501.5000 0.0450
501.6000 0.0455
501.7000 0.0461
501.8000 0.0467
501.9000 0.0472
502.0000 0.0478
502.1000 0.0484
502.2000 0.0490
502.3000 0.0496
502.4000 0.0502
502.5000 0.0508
502.6000 0.0515
502.7000 0.0521
502.9000 0.0527
503.0000 0.0534
503.1000 0.0541
503.2000 0.0548
503.3000 0.0555
503.4000 0.0562
503.5000 0.0569
503.6000 0.0576
503.7000 0.0584
503.8000 0.0592
503.9000 0.0600
504.0000 0.0608
504.1000 0.0616
504.2000 0.0625
504.3000 0.0634
504.4000 0.0643
504.5000 0.0653
504.6000 0.0662
504.7000 0.0672
504.8000 0.0682
504.9000 0.0692
505.0000 0.0702
505.1000 0.0713
505.2000 0.0724
505.4000 0.0736
505.5000 0.0747
505.6000 0.0759
505.7000 0.0771
505.8000 0.0784
505.9000 0.0796
506.0000 0.0809
506.1000 0.0822
506.2000 0.0835
506.3000 0.0848
506.4000 0.0862
506.5000 0.0875
506.6000 0.0889
506.7000 0.0904
506.8000 0.0918
506.9000 0.0933
507.0000 0.0949
507.1000 0.0964
507.2000 0.0980
507.3000 0.0997
507.4000 0.1014
507.5000 0.1031
507.6000 0.1049
507.7000 0.1067
507.8000 0.1086
508.0000 0.1105
508.1000 0.1125
508.2000 0.1145
508.3000 0.1165
508.4000 0.1185
508.5000 0.1206
508.6000 0.1228
508.7000 0.1250
508.8000 0.1272
508.9000 0.1294
509.0000 0.1317
509.1000 0.1340
509.2000 0.1364
509.3000 0.1388
509.4000 0.1413
509.5000 0.1438
509.6000 0.1464
509.7000 0.1490
509.8000 0.1516
509.9000 0.1543
510.0000 0.1570
510.1000 0.1598
510.2000 0.1626
510.3000 0.1655
510.5000 0.1684
510.6000 0.1713
510.7000 0.1743
510.8000 0.1773
510.9000 0.1804
511.0000 0.1835
511.1000 0.1867
511.2000 0.1900
511.3000 0.1933
511.4000 0.1967
511.5000 0.2002
511.6000 0.2037
511.7000 0.2073
511.8000 0.2109
511.9000 0.2146
512.0000 0.2183
512.1000 0.2221
512.2000 0.2260
512.3000 0.2299
512.4000 0.2338
512.5000 0.2378
512.6000 0.2418
512.7000 0.2459
512.8000 0.2500
512.9000 0.2542
513.1000 0.2584
513.2000 0.2626
513.3000 0.2669
513.4000 0.2713
513.5000 0.2757
513.6000 0.2802
513.7000 0.2848
513.8000 0.2894
513.9000 0.2941
514.0000 0.2988
514.1000 0.3036
514.2000 0.3085
514.3000 0.3135
514.4000 0.3185
514.5000 0.3236
514.6000 0.3287
514.7000 0.3339
514.8000 0.3391
514.9000 0.3444
515.0000 0.3497
515.1000 0.3551
515.2000 0.3606
515.3000 0.3661
515.4000 0.3717
515.6000 0.3774
515.7000 0.3832
515.8000 0.3891
515.9000 0.3950
516.0000 0.4009
516.1000 0.4070
516.2000 0.4130
516.3000 0.4192
516.4000 0.4254
516.5000 0.4316
516.6000 0.4379
516.7000 0.4444
516.8000 0.4508
516.9000 0.4573
517.0000 0.4639
517.1000 0.4706
517.2000 0.4773
517.3000 0.4841
517.4000 0.4909
517.5000 0.4978
517.6000 0.5048
517.7000 0.5118
517.8000 0.5189
517.9000 0.5261
518.0000 0.5333
518.2000 0.5405
518.3000 0.5479
518.4000 0.5553
518.5000 0.5627
518.6000 0.5702
518.7000 0.5777
518.8000 0.5853
518.9000 0.5929
519.0000 0.6006
519.1000 0.6083
519.2000 0.6160
519.3000 0.6238
519.4000 0.6317
519.5000 0.6396
519.6000 0.6475
519.7000 0.6554
519.8000 0.6634
519.9000 0.6713
520.0000 0.6792
520.1000 0.6871
520.2000 0.6950
520.3000 0.7029
520.4000 0.7108
520.5000 0.7187
520.7000 0.7266
520.8000 0.7346
520.9000 0.7425
521.0000 0.7504
521.1000 0.7583
521.2000 0.7662
521.3000 0.7741
521.4000 0.7820
521.5000 0.7899
521.6000 0.7978
521.7000 0.8058
521.8000 0.8137
521.9000 0.8216
522.0000 nan
522.1000 nan
522.2000 nan
522.3000 nan
522.4000 nan
522.5000 nan
522.6000 nan
522.7000 nan
522.8000 nan
522.9000 nan
523.0000 nan
523.1000 nan
523.3000 nan
523.4000 nan
523.5000 nan
523.6000 nan
523.7000 nan
523.8000 nan
523.9000 nan
524.0000 nan
524.1000 nan
524.2000 nan
524.3000 nan
524.4000 nan
524.5000 nan
524.6000 nan
524.7000 nan
524.8000 nan
524.9000 nan
525.0000 nan
525.1000 nan
525.2000 nan
525.3000 nan
525.4000 nan
525.5000 nan
525.6000 nan
525.8000 nan
525.9000 nan
526.0000 nan
526.1000 nan
526.2000 nan
526.3000 nan
526.4000 nan
526.5000 nan
526.6000 nan
526.7000 nan
526.8000 nan
526.9000 nan
527.0000 nan
527.1000 nan
527.2000 nan
527.3000 nan
527.4000 nan
527.5000 nan
527.6000 nan
527.7000 nan
527.8000 nan
527.9000 nan
528.0000 nan
528.1000 nan
528.2000 nan
528.4000 nan
528.5000 nan
528.6000 nan
528.7000 nan
528.8000 nan
528.9000 nan
529.0000 nan
529.1000 nan
529.2000 nan
529.3000 nan
529.4000 nan
529.5000 nan
529.6000 nan
529.7000 nan
529.8000 nan
529.9000 nan
530.0000 nan
530.1000 nan
530.2000 nan
530.3000 nan
530.4000 nan
530.5000 nan
530.6000 nan
530.7000 nan
530.9000 nan
531.0000 nan
531.1000 nan
531.2000 nan
531.3000 nan
531.4000 nan
531.5000 nan
531.6000 nan
531.7000 nan
531.8000 nan
531.9000 nan
532.0000 nan
532.1000 nan
532.2000 nan
532.3000 nan
532.4000 nan
532.5000 nan
532.6000 nan
532.7000 nan
532.8000 nan
532.9000 nan
533.0000 nan
533.1000 nan
533.2000 nan
533.3000 nan
533.5000 nan
533.6000 nan
533.7000 nan
533.8000 nan
533.9000 nan
534.0000 nan
534.1000 nan
534.2000 nan
534.3000 nan
534.4000 nan
534.5000 nan
534.6000 nan
534.7000 nan
534.8000 nan
534.9000 nan
535.0000 nan
535.1000 nan
535.2000 nan
535.3000 nan
535.4000 nan
535.5000 nan
535.6000 nan
535.7000 nan
535.8000 nan
536.0000 nan
536.1000 nan
536.2000 nan
536.3000 nan
536.4000 nan
536.5000 nan
536.6000 nan
536.7000 nan
536.8000 nan
536.9000 nan
537.0000 nan
537.1000 nan
537.2000 nan
537.3000 nan
537.4000 nan
537.5000 nan
537.6000 nan
537.7000 nan
537.8000 nan
537.9000 nan
538.0000 nan
538.1000 nan
538.2000 nan
538.3000 nan
538.4000 nan
538.6000 nan
538.7000 nan
538.8000 nan
538.9000 nan
539.0000 nan
539.1000 nan
539.2000 nan
539.3000 nan
539.4000 nan
539.5000 nan
539.6000 nan
539.7000 nan
539.8000 nan
539.9000 nan
540.0000 nan
540.1000 nan
540.2000 nan
540.3000 nan
540.4000 nan
540.5000 nan
540.6000 nan
540.7000 nan
540.8000 nan
540.9000 nan
541.1000 nan
541.2000 nan
541.3000 nan
541.4000 nan
541.5000 nan
541.6000 nan
541.7000 nan
541.8000 nan
541.9000 nan
542.0000 nan
542.1000 nan
542.2000 nan
542.3000 nan
542.4000 nan
542.5000 nan
542.6000 nan
542.7000 nan
542.8000 nan
542.9000 nan
543.0000 3.4242
543.1000 3.4213
543.2000 3.4184
543.3000 3.4156
543.4000 3.4127
543.5000 3.4098
543.7000 3.4070
543.8000 3.4041
543.9000 3.4013
544.0000 3.3984
544.1000 3.3955
544.2000 3.3927
544.3000 3.3898
544.4000 3.3869
544.5000 3.3841
544.6000 3.3812
544.7000 3.3784
544.8000 3.3755
544.9000 3.3726
545.0000 3.3698
545.1000 3.3669
545.2000 3.3640
545.3000 3.3612
545.4000 3.3583
545.5000 3.3555
545.6000 3.3526
545.7000 3.3496
545.8000 3.3465
545.9000 3.3434
546.0000 3.3401
546.1000 3.3367
546.3000 3.3332
546.4000 3.3296
546.5000 3.3259
546.6000 3.3221
546.7000 3.3180
546.8000 3.3138
546.9000 3.3095
547.0000 3.3052
547.1000 3.3007
547.2000 3.2960
547.3000 3.2913
547.4000 3.2863
547.5000 3.2812
547.6000 3.2759
547.7000 3.2705
547.8000 3.2650
547.9000 3.2594
548.0000 3.2536
548.1000 3.2476
548.2000 3.2414
548.3000 3.2351
548.4000 3.2285
548.5000 3.2217
548.6000 3.2147
548.8000 3.2075
548.9000 3.2001
549.0000 3.1928
549.1000 3.1854
549.2000 3.1781
549.3000 3.1706
549.4000 3.1633
549.5000 3.1560
549.6000 3.1490
549.7000 3.1418
549.8000 3.1347
549.9000 3.1276
550.0000 3.1204
550.1000 3.1133
550.2000 3.1061
550.3000 3.0988
550.4000 3.0912
550.5000 3.0835
550.6000 3.0756
550.7000 3.0677
550.8000 3.0598
550.9000 3.0519
551.0000 3.0438
551.1000 3.0357
551.2000 3.0275
551.4000 3.0193
551.5000 3.0111
551.6000 3.0029
551.7000 2.9947
551.8000 2.9865
551.9000 2.9782
552.0000 2.9702
552.1000 2.9623
552.2000 2.9544
552.3000 2.9464
552.4000 2.9385
552.5000 2.9306
552.6000 2.9225
552.7000 2.9146
552.8000 2.9068
552.9000 2.8989
553.0000 2.8911
553.1000 2.8832
553.2000 2.8753
553.3000 2.8675
553.4000 2.8599
553.5000 2.8524
553.6000 2.8448
553.7000 2.8372
553.9000 2.8296
554.0000 2.8221
554.1000 2.8147
554.2000 2.8073
554.3000 2.7999
554.4000 2.7924
554.5000 2.7850
554.6000 2.7776
554.7000 2.7702
554.8000 2.7628
554.9000 2.7553
555.0000 2.7480
555.1000 2.7407
555.2000 2.7334
555.3000 2.7262
555.4000 2.7191
555.5000 2.7119
555.6000 2.7048
555.7000 2.6980
555.8000 2.6912
555.9000 2.6844
556.0000 2.6775
556.1000 2.6705
556.2000 2.6635
556.3000 2.6565
556.5000 2.6494
556.6000 2.6424
556.7000 2.6354
556.8000 2.6283
556.9000 2.6213
557.0000 2.6142
557.1000 2.6072
557.2000 2.6002
557.3000 2.5929
557.4000 2.5854
557.5000 2.5778
557.6000 2.5701
557.7000 2.5624
557.8000 2.5547
557.9000 2.5471
558.0000 2.5394
558.1000 2.5318
558.2000 2.5241
558.3000 2.5164
558.4000 2.5085
558.5000 2.5007
558.6000 2.4926
558.7000 2.4845
558.8000 2.4762
558.9000 2.4681
559.1000 2.4599
559.2000 2.4516
559.3000 2.4433
559.4000 2.4349
559.5000 2.4265
559.6000 2.4181
559.7000 2.4098
559.8000 2.4015
559.9000 2.3931
560.0000 2.3847
560.1000 2.3762
560.2000 2.3677
560.3000 2.3591
560.4000 2.3504
560.5000 2.3417
560.6000 2.3328
560.7000 2.3241
560.8000 2.3153
560.9000 2.3065
561.0000 2.2975
561.1000 2.2885
561.2000 2.2796
561.3000 2.2707
561.4000 2.2618
561.6000 2.2530
561.7000 2.2443
561.8000 2.2356
561.9000 2.2270
562.0000 2.2184
562.1000 2.2099
562.2000 2.2013
562.3000 2.1927
562.4000 2.1842
562.5000 2.1757
562.6000 2.1674
562.7000 2.1593
562.8000 2.1514
562.9000 2.1435
563.0000 2.1356
563.1000 2.1277
563.2000 2.1199
563.3000 2.1121
563.4000 2.1044
563.5000 2.0966
563.6000 2.0890
563.7000 2.0814
563.8000 2.0739
563.9000 2.0665
564.0000 2.0592
564.2000 2.0519
564.3000 2.0445
564.4000 2.0372
564.5000 2.0298
564.6000 2.0223
564.7000 2.0149
564.8000 2.0076
564.9000 2.0003
565.0000 1.9930
565.1000 1.9856
565.2000 1.9782
565.3000 1.9707
565.4000 1.9633
565.5000 1.9558
565.6000 1.9484
565.7000 1.9411
565.8000 1.9338
565.9000 1.9266
566.0000 1.9193
566.1000 1.9121
566.2000 1.9050
566.3000 1.8979
566.4000 1.8908
566.5000 1.8837
566.6000 1.8765
566.8000 1.8693
566.9000 1.8621
567.0000 1.8548
567.1000 1.8474
567.2000 1.8400
567.3000 1.8324
567.4000 1.8248
567.5000 1.8173
567.6000 1.8096
567.7000 1.8018
567.8000 1.7939
567.9000 1.7860
568.0000 1.7780
568.1000 1.7699
568.2000 1.7618
568.3000 1.7538
568.4000 1.7459
568.5000 1.7379
568.6000 1.7298
568.7000 1.7218
568.8000 1.7137
568.9000 1.7056
569.0000 1.6976
569.1000 1.6896
569.3000 1.6817
569.4000 1.6737
569.5000 1.6658
569.6000 1.6580
569.7000 1.6502
569.8000 1.6425
569.9000 1.6349
570.0000 1.6273
570.1000 1.6196
570.2000 1.6118
570.3000 1.6041
570.4000 1.5964
570.5000 1.5888
570.6000 1.5813
570.7000 1.5739
570.8000 1.5666
570.9000 1.5594
571.0000 1.5520
571.1000 1.5446
571.2000 1.5372
571.3000 1.5299
571.4000 1.5226
571.5000 1.5153
571.6000 1.5080
571.7000 1.5007
571.9000 1.4936
572.0000 1.4865
572.1000 1.4795
572.2000 1.4726
572.3000 1.4658
572.4000 1.4592
572.5000 1.4527
572.6000 1.4463
572.7000 1.4400
572.8000 1.4337
572.9000 1.4275
573.0000 1.4214
573.1000 1.4153
573.2000 1.4093
573.3000 1.4033
573.4000 1.3973
573.5000 1.3913
573.6000 1.3853
573.7000 1.3793
573.8000 1.3734
573.9000 1.3675
574.0000 1.3617
574.1000 1.3558
574.2000 1.3500
574.3000 1.3442
574.5000 1.3385
574.6000 1.3328
574.7000 1.3272
574.8000 1.3217
574.9000 1.3162
575.0000 1.3108
575.1000 1.3055
575.2000 1.3001
575.3000 1.2948
575.4000 1.2896
575.5000 1.2846
575.6000 1.2797
575.7000 1.2747
575.8000 1.2698
575.9000 1.2649
576.0000 1.2600
576.1000 1.2550
576.2000 1.2500
576.3000 1.2450
576.4000 1.2402
576.5000 1.2352
576.6000 1.2304
576.7000 1.2255
576.8000 1.2207
576.9000 1.2160
577.1000 1.2113
577.2000 1.2066
577.3000 1.2019
577.4000 1.1973
577.5000 1.1927
577.6000 1.1881
577.7000 1.1834
577.8000 1.1786
577.9000 1.1739
578.0000 1.1692
578.1000 1.1646
578.2000 1.1600
578.3000 1.1554
578.4000 1.1509
578.5000 1.1465
578.6000 1.1421
578.7000 1.1377
578.8000 1.1334
578.9000 1.1292
579.0000 1.1249
579.1000 1.1206
579.2000 1.1163
579.3000 1.1120
579.4000 1.1078
579.6000 1.1035
579.7000 1.0992
579.8000 1.0950
579.9000 1.0907
580.0000 1.0863
580.1000 1.0818
580.2000 1.0774
580.3000 1.0730
580.4000 1.0686
580.5000 1.0642
580.6000 1.0599
580.7000 1.0556
580.8000 1.0513
580.9000 1.0469
581.0000 1.0426
581.1000 1.0384
581.2000 1.0342
581.3000 1.0300
581.4000 1.0259
581.5000 1.0218
581.6000 1.0178
581.7000 1.0138
581.8000 1.0099
581.9000 1.0059
582.0000 1.0019
582.2000 0.9979
582.3000 0.9939
582.4000 0.9899
582.5000 0.9859
582.6000 0.9818
582.7000 0.9777
582.8000 0.9736
582.9000 0.9694
583.0000 0.9653
583.1000 0.9613
583.2000 0.9572
583.3000 0.9532
583.4000 0.9492
583.5000 0.9453
583.6000 0.9415
583.7000 0.9376
583.8000 0.9338
583.9000 0.9299
584.0000 0.9261
584.1000 0.9223
584.2000 0.9186
584.3000 0.9150
584.4000 0.9114
584.5000 0.9079
584.6000 0.9045
584.8000 0.9011
584.9000 0.8978
585.0000 0.8944
585.1000 0.8911
585.2000 0.8878
585.3000 0.8846
585.4000 0.8814
585.5000 0.8781
585.6000 0.8749
585.7000 0.8716
585.8000 0.8682
585.9000 0.8649
586.0000 0.8617
586.1000 0.8584
586.2000 0.8552
586.3000 0.8519
586.4000 0.8486
586.5000 0.8454
586.6000 0.8421
586.7000 0.8388
586.8000 0.8356
586.9000 0.8324
587.0000 0.8292
587.1000 0.8260
587.2000 0.8229
587.4000 0.8199
587.5000 0.8169
587.6000 0.8139
587.7000 0.8110
587.8000 0.8082
587.9000 0.8054
588.0000 0.8027
588.1000 0.8000
588.2000 0.7974
588.3000 0.7948
588.4000 0.7922
588.5000 0.7896
588.6000 0.7870
588.7000 0.7843
588.8000 0.7816
588.9000 0.7790
589.0000 0.7763
589.1000 0.7736
589.2000 0.7709
589.3000 0.7681
589.4000 0.7654
589.5000 0.7627
589.6000 0.7600
589.7000 0.7572
589.8000 0.7543
590.0000 0.7515
590.1000 0.7487
590.2000 0.7460
590.3000 0.7433
590.4000 0.7407
590.5000 0.7381
590.6000 0.7356
590.7000 0.7331
590.8000 0.7307
590.9000 0.7283
591.0000 0.7260
591.1000 0.7236
591.2000 0.7213
591.3000 0.7189
591.4000 0.7166
591.5000 0.7142
591.6000 0.7119
591.7000 0.7096
591.8000 0.7073
591.9000 0.7050
592.0000 0.7026
592.1000 0.7003
592.2000 0.6980
592.3000 0.6956
592.4000 0.6932
592.6000 0.6908
592.7000 0.6884
592.8000 0.6859
592.9000 0.6834
593.0000 0.6810
593.1000 0.6785
593.2000 0.6761
593.3000 0.6737
593.4000 0.6713
593.5000 0.6690
593.6000 0.6668
593.7000 0.6645
593.8000 0.6623
593.9000 0.6601
594.0000 0.6580
594.1000 0.6559
594.2000 0.6538
594.3000 0.6517
594.4000 0.6497
594.5000 0.6478
594.6000 0.6458
594.7000 0.6439
594.8000 0.6420
594.9000 0.6402
595.1000 0.6383
595.2000 0.6365
595.3000 0.6346
595.4000 0.6328
595.5000 0.6308
595.6000 0.6288
595.7000 0.6268
595.8000 0.6248
595.9000 0.6227
596.0000 0.6206
596.1000 0.6185
596.2000 0.6164
596.3000 0.6143
596.4000 0.6123
596.5000 0.6103
596.6000 0.6083
596.7000 0.6065
596.8000 0.6046
596.9000 0.6027
597.0000 0.6009
597.1000 0.5992
597.2000 0.5974
597.3000 0.5958
597.4000 0.5941
597.5000 0.5925
597.7000 0.5909
597.8000 0.5894
597.9000 0.5880
598.0000 0.5865
598.1000 0.5851
598.2000 0.5838
598.3000 0.5824
598.4000 0.5811
598.5000 0.5797
598.6000 0.5784
598.7000 0.5770
598.8000 0.5757
598.9000 0.5743
599.0000 0.5730
599.1000 0.5717
599.2000 0.5703
599.3000 0.5690
599.4000 0.5677
599.5000 0.5664
599.6000 0.5651
599.7000 0.5638
599.8000 0.5626
599.9000 0.5613
600.0000 0.5600
600.1000 0.5587
600.3000 0.5575
600.4000 0.5562
600.5000 0.5549
600.6000 0.5537
600.7000 0.5524
600.8000 0.5511
600.9000 0.5498
601.0000 0.5486
601.1000 0.5473
601.2000 0.5460
601.3000 0.5447
601.4000 0.5435
601.5000 0.5422
601.6000 0.5409
601.7000 0.5396
601.8000 0.5384
601.9000 0.5371
602.0000 0.5358
602.1000 0.5345
