# Supplementary material for: Impact of bimetallic interface design on heat generation in plasmonic Au/Pd nanostructures studied by single-particle thermometry
Source: Nat Commun. 2023 Jun 27;14:3813. doi: 10.1038/s41467-023-38982-9 (PMC10300195; doi:10.1038/s41467-023-38982-9)
Supplement: Supplementary file 4 — Source Data [file 41467_2023_38982_MOESM4_ESM.zip › DATA/Figure 4/Figure 4c/PL_Au60@Pd2.txt]

# wavelength (nm), PL (a.u.)
498.0000 0.0100
498.1000 0.0102
498.2000 0.0103
498.3000 0.0104
498.4000 0.0106
498.5000 0.0107
498.6000 0.0108
498.7000 0.0110
498.8000 0.0111
498.9000 0.0112
499.0000 0.0114
499.1000 0.0115
499.2000 0.0116
499.3000 0.0118
499.4000 0.0119
499.5000 0.0120
499.6000 0.0122
499.7000 0.0123
499.8000 0.0124
499.9000 0.0126
500.0000 0.0127
500.1000 0.0128
500.3000 0.0130
500.4000 0.0131
500.5000 0.0132
500.6000 0.0134
500.7000 0.0135
500.8000 0.0137
500.9000 0.0138
501.0000 0.0140
501.1000 0.0141
501.2000 0.0143
501.3000 0.0144
501.4000 0.0146
501.5000 0.0147
501.6000 0.0149
501.7000 0.0151
501.8000 0.0152
501.9000 0.0154
502.0000 0.0156
502.1000 0.0158
502.2000 0.0159
502.3000 0.0161
502.4000 0.0163
502.5000 0.0165
502.6000 0.0167
502.7000 0.0169
502.9000 0.0171
503.0000 0.0173
503.1000 0.0175
503.2000 0.0177
503.3000 0.0179
503.4000 0.0181
503.5000 0.0183
503.6000 0.0186
503.7000 0.0188
503.8000 0.0190
503.9000 0.0193
504.0000 0.0195
504.1000 0.0198
504.2000 0.0200
504.3000 0.0203
504.4000 0.0206
504.5000 0.0208
504.6000 0.0211
504.7000 0.0213
504.8000 0.0216
504.9000 0.0219
505.0000 0.0222
505.1000 0.0224
505.2000 0.0227
505.4000 0.0230
505.5000 0.0233
505.6000 0.0236
505.7000 0.0238
505.8000 0.0241
505.9000 0.0244
506.0000 0.0247
506.1000 0.0250
506.2000 0.0253
506.3000 0.0256
506.4000 0.0259
506.5000 0.0262
506.6000 0.0265
506.7000 0.0268
506.8000 0.0271
506.9000 0.0275
507.0000 0.0278
507.1000 0.0281
507.2000 0.0284
507.3000 0.0288
507.4000 0.0291
507.5000 0.0295
507.6000 0.0298
507.7000 0.0302
507.8000 0.0306
508.0000 0.0309
508.1000 0.0313
508.2000 0.0317
508.3000 0.0321
508.4000 0.0325
508.5000 0.0329
508.6000 0.0333
508.7000 0.0337
508.8000 0.0341
508.9000 0.0345
509.0000 0.0349
509.1000 0.0353
509.2000 0.0358
509.3000 0.0362
509.4000 0.0366
509.5000 0.0370
509.6000 0.0375
509.7000 0.0379
509.8000 0.0384
509.9000 0.0389
510.0000 0.0393
510.1000 0.0398
510.2000 0.0403
510.3000 0.0408
510.5000 0.0413
510.6000 0.0418
510.7000 0.0423
510.8000 0.0428
510.9000 0.0434
511.0000 0.0439
511.1000 0.0445
511.2000 0.0450
511.3000 0.0456
511.4000 0.0461
511.5000 0.0467
511.6000 0.0473
511.7000 0.0479
511.8000 0.0484
511.9000 0.0490
512.0000 0.0496
512.1000 0.0503
512.2000 0.0509
512.3000 0.0515
512.4000 0.0521
512.5000 0.0528
512.6000 0.0534
512.7000 0.0540
512.8000 0.0547
512.9000 0.0553
513.1000 0.0560
513.2000 0.0566
513.3000 0.0573
513.4000 0.0580
513.5000 0.0586
513.6000 0.0593
513.7000 0.0600
513.8000 0.0607
513.9000 0.0613
514.0000 0.0620
514.1000 0.0627
514.2000 0.0634
514.3000 0.0641
514.4000 0.0648
514.5000 0.0656
514.6000 0.0663
514.7000 0.0670
514.8000 0.0677
514.9000 0.0685
515.0000 0.0692
515.1000 0.0699
515.2000 0.0707
515.3000 0.0714
515.4000 0.0722
515.6000 0.0730
515.7000 0.0737
515.8000 0.0745
515.9000 0.0753
516.0000 0.0760
516.1000 0.0768
516.2000 0.0776
516.3000 0.0784
516.4000 0.0792
516.5000 0.0800
516.6000 0.0808
516.7000 0.0816
516.8000 0.0824
516.9000 0.0832
517.0000 0.0840
517.1000 0.0848
517.2000 0.0857
517.3000 0.0865
517.4000 0.0874
517.5000 0.0882
517.6000 0.0890
517.7000 0.0899
517.8000 0.0908
517.9000 0.0916
518.0000 0.0925
518.2000 0.0934
518.3000 0.0942
518.4000 0.0951
518.5000 0.0960
518.6000 0.0969
518.7000 0.0978
518.8000 0.0987
518.9000 0.0996
519.0000 0.1005
519.1000 0.1015
519.2000 0.1024
519.3000 0.1033
519.4000 0.1042
519.5000 0.1052
519.6000 0.1061
519.7000 0.1071
519.8000 0.1080
519.9000 0.1089
520.0000 0.1099
520.1000 0.1108
520.2000 0.1117
520.3000 0.1127
520.4000 0.1136
520.5000 0.1145
520.7000 0.1155
520.8000 0.1164
520.9000 0.1173
521.0000 0.1183
521.1000 0.1192
521.2000 0.1201
521.3000 0.1211
521.4000 0.1220
521.5000 0.1229
521.6000 0.1239
521.7000 0.1248
521.8000 0.1258
521.9000 0.1267
522.0000 nan
522.1000 nan
522.2000 nan
522.3000 nan
522.4000 nan
522.5000 nan
522.6000 nan
522.7000 nan
522.8000 nan
522.9000 nan
523.0000 nan
523.1000 nan
523.3000 nan
523.4000 nan
523.5000 nan
523.6000 nan
523.7000 nan
523.8000 nan
523.9000 nan
524.0000 nan
524.1000 nan
524.2000 nan
524.3000 nan
524.4000 nan
524.5000 nan
524.6000 nan
524.7000 nan
524.8000 nan
524.9000 nan
525.0000 nan
525.1000 nan
525.2000 nan
525.3000 nan
525.4000 nan
525.5000 nan
525.6000 nan
525.8000 nan
525.9000 nan
526.0000 nan
526.1000 nan
526.2000 nan
526.3000 nan
526.4000 nan
526.5000 nan
526.6000 nan
526.7000 nan
526.8000 nan
526.9000 nan
527.0000 nan
527.1000 nan
527.2000 nan
527.3000 nan
527.4000 nan
527.5000 nan
527.6000 nan
527.7000 nan
527.8000 nan
527.9000 nan
528.0000 nan
528.1000 nan
528.2000 nan
528.4000 nan
528.5000 nan
528.6000 nan
528.7000 nan
528.8000 nan
528.9000 nan
529.0000 nan
529.1000 nan
529.2000 nan
529.3000 nan
529.4000 nan
529.5000 nan
529.6000 nan
529.7000 nan
529.8000 nan
529.9000 nan
530.0000 nan
530.1000 nan
530.2000 nan
530.3000 nan
530.4000 nan
530.5000 nan
530.6000 nan
530.7000 nan
530.9000 nan
531.0000 nan
531.1000 nan
531.2000 nan
531.3000 nan
531.4000 nan
531.5000 nan
531.6000 nan
531.7000 nan
531.8000 nan
531.9000 nan
532.0000 nan
532.1000 nan
532.2000 nan
532.3000 nan
532.4000 nan
532.5000 nan
532.6000 nan
532.7000 nan
532.8000 nan
532.9000 nan
533.0000 nan
533.1000 nan
533.2000 nan
533.3000 nan
533.5000 nan
533.6000 nan
533.7000 nan
533.8000 nan
533.9000 nan
534.0000 nan
534.1000 nan
534.2000 nan
534.3000 nan
534.4000 nan
534.5000 nan
534.6000 nan
534.7000 nan
534.8000 nan
534.9000 nan
535.0000 nan
535.1000 nan
535.2000 nan
535.3000 nan
535.4000 nan
535.5000 nan
535.6000 nan
535.7000 nan
535.8000 nan
536.0000 nan
536.1000 nan
536.2000 nan
536.3000 nan
536.4000 nan
536.5000 nan
536.6000 nan
536.7000 nan
536.8000 nan
536.9000 nan
537.0000 nan
537.1000 nan
537.2000 nan
537.3000 nan
537.4000 nan
537.5000 nan
537.6000 nan
537.7000 nan
537.8000 nan
537.9000 nan
538.0000 nan
538.1000 nan
538.2000 nan
538.3000 nan
538.4000 nan
538.6000 nan
538.7000 nan
538.8000 nan
538.9000 nan
539.0000 nan
539.1000 nan
539.2000 nan
539.3000 nan
539.4000 nan
539.5000 nan
539.6000 nan
539.7000 nan
539.8000 nan
539.9000 nan
540.0000 nan
540.1000 nan
540.2000 nan
540.3000 nan
540.4000 nan
540.5000 nan
540.6000 nan
540.7000 nan
540.8000 nan
540.9000 nan
541.1000 nan
541.2000 nan
541.3000 nan
541.4000 nan
541.5000 nan
541.6000 nan
541.7000 nan
541.8000 nan
541.9000 nan
542.0000 nan
542.1000 nan
542.2000 nan
542.3000 nan
542.4000 nan
542.5000 nan
542.6000 nan
542.7000 nan
542.8000 nan
542.9000 nan
543.0000 0.3594
543.1000 0.3595
543.2000 0.3596
543.3000 0.3597
543.4000 0.3598
543.5000 0.3599
543.7000 0.3600
543.8000 0.3601
543.9000 0.3602
544.0000 0.3603
544.1000 0.3604
544.2000 0.3605
544.3000 0.3606
544.4000 0.3608
544.5000 0.3609
544.6000 0.3610
544.7000 0.3611
544.8000 0.3612
544.9000 0.3613
545.0000 0.3614
545.1000 0.3615
545.2000 0.3616
545.3000 0.3617
545.4000 0.3618
545.5000 0.3619
545.6000 0.3620
545.7000 0.3621
545.8000 0.3622
545.9000 0.3622
546.0000 0.3622
546.1000 0.3623
546.3000 0.3623
546.4000 0.3623
546.5000 0.3623
546.6000 0.3623
546.7000 0.3623
546.8000 0.3623
546.9000 0.3623
547.0000 0.3623
547.1000 0.3622
547.2000 0.3622
547.3000 0.3622
547.4000 0.3621
547.5000 0.3621
547.6000 0.3621
547.7000 0.3621
547.8000 0.3621
547.9000 0.3621
548.0000 0.3621
548.1000 0.3621
548.2000 0.3621
548.3000 0.3621
548.4000 0.3621
548.5000 0.3621
548.6000 0.3621
548.8000 0.3620
548.9000 0.3620
549.0000 0.3619
549.1000 0.3619
549.2000 0.3618
549.3000 0.3617
549.4000 0.3616
549.5000 0.3616
549.6000 0.3615
549.7000 0.3614
549.8000 0.3613
549.9000 0.3611
550.0000 0.3610
550.1000 0.3608
550.2000 0.3606
550.3000 0.3604
550.4000 0.3603
550.5000 0.3600
550.6000 0.3598
550.7000 0.3596
550.8000 0.3594
550.9000 0.3592
551.0000 0.3590
551.1000 0.3588
551.2000 0.3587
551.4000 0.3585
551.5000 0.3583
551.6000 0.3582
551.7000 0.3580
551.8000 0.3579
551.9000 0.3577
552.0000 0.3576
552.1000 0.3574
552.2000 0.3572
552.3000 0.3571
552.4000 0.3569
552.5000 0.3568
552.6000 0.3566
552.7000 0.3564
552.8000 0.3562
552.9000 0.3560
553.0000 0.3558
553.1000 0.3555
553.2000 0.3553
553.3000 0.3550
553.4000 0.3547
553.5000 0.3544
553.6000 0.3541
553.7000 0.3538
553.9000 0.3535
554.0000 0.3532
554.1000 0.3530
554.2000 0.3527
554.3000 0.3524
554.4000 0.3521
554.5000 0.3519
554.6000 0.3516
554.7000 0.3513
554.8000 0.3511
554.9000 0.3508
555.0000 0.3505
555.1000 0.3503
555.2000 0.3501
555.3000 0.3498
555.4000 0.3496
555.5000 0.3494
555.6000 0.3491
555.7000 0.3489
555.8000 0.3487
555.9000 0.3485
556.0000 0.3482
556.1000 0.3480
556.2000 0.3477
556.3000 0.3475
556.5000 0.3473
556.6000 0.3470
556.7000 0.3468
556.8000 0.3466
556.9000 0.3463
557.0000 0.3461
557.1000 0.3458
557.2000 0.3456
557.3000 0.3454
557.4000 0.3451
557.5000 0.3449
557.6000 0.3446
557.7000 0.3443
557.8000 0.3441
557.9000 0.3438
558.0000 0.3435
558.1000 0.3433
558.2000 0.3430
558.3000 0.3428
558.4000 0.3426
558.5000 0.3423
558.6000 0.3421
558.7000 0.3418
558.8000 0.3416
558.9000 0.3414
559.1000 0.3411
559.2000 0.3409
559.3000 0.3407
559.4000 0.3404
559.5000 0.3401
559.6000 0.3399
559.7000 0.3396
559.8000 0.3393
559.9000 0.3390
560.0000 0.3386
560.1000 0.3382
560.2000 0.3379
560.3000 0.3375
560.4000 0.3371
560.5000 0.3367
560.6000 0.3363
560.7000 0.3360
560.8000 0.3356
560.9000 0.3351
561.0000 0.3347
561.1000 0.3343
561.2000 0.3338
561.3000 0.3334
561.4000 0.3330
561.6000 0.3326
561.7000 0.3322
561.8000 0.3318
561.9000 0.3314
562.0000 0.3310
562.1000 0.3306
562.2000 0.3302
562.3000 0.3297
562.4000 0.3292
562.5000 0.3288
562.6000 0.3283
562.7000 0.3279
562.8000 0.3274
562.9000 0.3269
563.0000 0.3264
563.1000 0.3260
563.2000 0.3255
563.3000 0.3249
563.4000 0.3244
563.5000 0.3238
563.6000 0.3233
563.7000 0.3227
563.8000 0.3221
563.9000 0.3215
564.0000 0.3209
564.2000 0.3204
564.3000 0.3198
564.4000 0.3191
564.5000 0.3185
564.6000 0.3179
564.7000 0.3173
564.8000 0.3166
564.9000 0.3160
565.0000 0.3154
565.1000 0.3147
565.2000 0.3141
565.3000 0.3135
565.4000 0.3129
565.5000 0.3123
565.6000 0.3117
565.7000 0.3111
565.8000 0.3105
565.9000 0.3099
566.0000 0.3092
566.1000 0.3086
566.2000 0.3079
566.3000 0.3072
566.4000 0.3066
566.5000 0.3059
566.6000 0.3051
566.8000 0.3044
566.9000 0.3036
567.0000 0.3028
567.1000 0.3020
567.2000 0.3012
567.3000 0.3004
567.4000 0.2995
567.5000 0.2987
567.6000 0.2980
567.7000 0.2972
567.8000 0.2964
567.9000 0.2956
568.0000 0.2949
568.1000 0.2941
568.2000 0.2934
568.3000 0.2927
568.4000 0.2920
568.5000 0.2913
568.6000 0.2906
568.7000 0.2899
568.8000 0.2893
568.9000 0.2886
569.0000 0.2880
569.1000 0.2873
569.3000 0.2866
569.4000 0.2859
569.5000 0.2852
569.6000 0.2845
569.7000 0.2838
569.8000 0.2831
569.9000 0.2824
570.0000 0.2817
570.1000 0.2810
570.2000 0.2804
570.3000 0.2797
570.4000 0.2790
570.5000 0.2784
570.6000 0.2777
570.7000 0.2771
570.8000 0.2764
570.9000 0.2758
571.0000 0.2751
571.1000 0.2745
571.2000 0.2739
571.3000 0.2733
571.4000 0.2727
571.5000 0.2722
571.6000 0.2716
571.7000 0.2710
571.9000 0.2705
572.0000 0.2700
572.1000 0.2694
572.2000 0.2689
572.3000 0.2683
572.4000 0.2678
572.5000 0.2672
572.6000 0.2667
572.7000 0.2661
572.8000 0.2656
572.9000 0.2650
573.0000 0.2644
573.1000 0.2639
573.2000 0.2633
573.3000 0.2627
573.4000 0.2621
573.5000 0.2615
573.6000 0.2609
573.7000 0.2603
573.8000 0.2597
573.9000 0.2590
574.0000 0.2584
574.1000 0.2578
574.2000 0.2572
574.3000 0.2566
574.5000 0.2561
574.6000 0.2555
574.7000 0.2549
574.8000 0.2544
574.9000 0.2538
575.0000 0.2533
575.1000 0.2527
575.2000 0.2521
575.3000 0.2515
575.4000 0.2509
575.5000 0.2503
575.6000 0.2497
575.7000 0.2491
575.8000 0.2484
575.9000 0.2478
576.0000 0.2472
576.1000 0.2466
576.2000 0.2460
576.3000 0.2454
576.4000 0.2448
576.5000 0.2442
576.6000 0.2436
576.7000 0.2430
576.8000 0.2424
576.9000 0.2418
577.1000 0.2411
577.2000 0.2405
577.3000 0.2399
577.4000 0.2394
577.5000 0.2388
577.6000 0.2382
577.7000 0.2376
577.8000 0.2371
577.9000 0.2366
578.0000 0.2360
578.1000 0.2355
578.2000 0.2350
578.3000 0.2344
578.4000 0.2339
578.5000 0.2333
578.6000 0.2327
578.7000 0.2322
578.8000 0.2316
578.9000 0.2310
579.0000 0.2304
579.1000 0.2298
579.2000 0.2292
579.3000 0.2286
579.4000 0.2280
579.6000 0.2274
579.7000 0.2268
579.8000 0.2263
579.9000 0.2257
580.0000 0.2252
580.1000 0.2246
580.2000 0.2240
580.3000 0.2235
580.4000 0.2230
580.5000 0.2224
580.6000 0.2219
580.7000 0.2214
580.8000 0.2209
580.9000 0.2204
581.0000 0.2198
581.1000 0.2193
581.2000 0.2187
581.3000 0.2181
581.4000 0.2175
581.5000 0.2169
581.6000 0.2163
581.7000 0.2156
581.8000 0.2150
581.9000 0.2143
582.0000 0.2137
582.2000 0.2131
582.3000 0.2125
582.4000 0.2119
582.5000 0.2113
582.6000 0.2107
582.7000 0.2100
582.8000 0.2095
582.9000 0.2089
583.0000 0.2083
583.1000 0.2077
583.2000 0.2071
583.3000 0.2065
583.4000 0.2059
583.5000 0.2053
583.6000 0.2047
583.7000 0.2042
583.8000 0.2036
583.9000 0.2031
584.0000 0.2025
584.1000 0.2020
584.2000 0.2015
584.3000 0.2010
584.4000 0.2005
584.5000 0.2000
584.6000 0.1995
584.8000 0.1990
584.9000 0.1985
585.0000 0.1980
585.1000 0.1974
585.2000 0.1969
585.3000 0.1963
585.4000 0.1958
585.5000 0.1953
585.6000 0.1948
585.7000 0.1943
585.8000 0.1938
585.9000 0.1933
586.0000 0.1928
586.1000 0.1923
586.2000 0.1919
586.3000 0.1915
586.4000 0.1911
586.5000 0.1907
586.6000 0.1903
586.7000 0.1900
586.8000 0.1896
586.9000 0.1893
587.0000 0.1890
587.1000 0.1887
587.2000 0.1884
587.4000 0.1881
587.5000 0.1878
587.6000 0.1875
587.7000 0.1871
587.8000 0.1868
587.9000 0.1865
588.0000 0.1862
588.1000 0.1858
588.2000 0.1855
588.3000 0.1851
588.4000 0.1848
588.5000 0.1844
588.6000 0.1841
588.7000 0.1838
588.8000 0.1835
588.9000 0.1832
589.0000 0.1829
589.1000 0.1825
589.2000 0.1822
589.3000 0.1819
589.4000 0.1816
589.5000 0.1813
589.6000 0.1810
589.7000 0.1807
589.8000 0.1804
590.0000 0.1801
590.1000 0.1798
590.2000 0.1796
590.3000 0.1793
590.4000 0.1790
590.5000 0.1787
590.6000 0.1785
590.7000 0.1781
590.8000 0.1778
590.9000 0.1775
591.0000 0.1772
591.1000 0.1768
591.2000 0.1765
591.3000 0.1762
591.4000 0.1758
591.5000 0.1754
591.6000 0.1750
591.7000 0.1746
591.8000 0.1742
591.9000 0.1738
592.0000 0.1734
592.1000 0.1730
592.2000 0.1726
592.3000 0.1723
592.4000 0.1719
592.6000 0.1715
592.7000 0.1711
592.8000 0.1708
592.9000 0.1704
593.0000 0.1701
593.1000 0.1697
593.2000 0.1694
593.3000 0.1690
593.4000 0.1687
593.5000 0.1684
593.6000 0.1681
593.7000 0.1677
593.8000 0.1674
593.9000 0.1671
594.0000 0.1668
594.1000 0.1664
594.2000 0.1661
594.3000 0.1657
594.4000 0.1653
594.5000 0.1649
594.6000 0.1645
594.7000 0.1641
594.8000 0.1637
594.9000 0.1633
595.1000 0.1629
595.2000 0.1625
595.3000 0.1620
595.4000 0.1616
595.5000 0.1612
595.6000 0.1608
595.7000 0.1604
595.8000 0.1600
595.9000 0.1596
596.0000 0.1592
596.1000 0.1589
596.2000 0.1585
596.3000 0.1582
596.4000 0.1578
596.5000 0.1575
596.6000 0.1572
596.7000 0.1569
596.8000 0.1566
596.9000 0.1563
597.0000 0.1560
597.1000 0.1557
597.2000 0.1555
597.3000 0.1552
597.4000 0.1549
597.5000 0.1545
597.7000 0.1542
597.8000 0.1539
597.9000 0.1536
598.0000 0.1532
598.1000 0.1529
598.2000 0.1525
598.3000 0.1522
598.4000 0.1518
598.5000 0.1515
598.6000 0.1511
598.7000 0.1508
598.8000 0.1504
598.9000 0.1500
599.0000 0.1497
599.1000 0.1493
599.2000 0.1489
599.3000 0.1485
599.4000 0.1482
599.5000 0.1478
599.6000 0.1475
599.7000 0.1472
599.8000 0.1469
599.9000 0.1466
600.0000 0.1463
600.1000 0.1460
600.3000 0.1457
600.4000 0.1454
600.5000 0.1450
600.6000 0.1447
600.7000 0.1444
600.8000 0.1441
600.9000 0.1438
601.0000 0.1435
601.1000 0.1432
601.2000 0.1429
601.3000 0.1426
601.4000 0.1423
601.5000 0.1420
601.6000 0.1417
601.7000 0.1414
601.8000 0.1410
601.9000 0.1407
602.0000 0.1404
602.1000 0.1401
