# Supplementary material for: Impact of bimetallic interface design on heat generation in plasmonic Au/Pd nanostructures studied by single-particle thermometry
Source: Nat Commun. 2023 Jun 27;14:3813. doi: 10.1038/s41467-023-38982-9 (PMC10300195; doi:10.1038/s41467-023-38982-9)
Supplement: Supplementary file 4 — Source Data [file 41467_2023_38982_MOESM4_ESM.zip › DATA/Figure 4/Figure 4c/PL_Au60@satellitesPd.txt]

# wavelength (nm), PL (a.u.)
498.0000 0.0098
498.1000 0.0101
498.2000 0.0104
498.3000 0.0107
498.4000 0.0110
498.5000 0.0112
498.6000 0.0115
498.7000 0.0118
498.8000 0.0121
498.9000 0.0124
499.0000 0.0126
499.1000 0.0129
499.2000 0.0132
499.3000 0.0135
499.4000 0.0137
499.5000 0.0140
499.6000 0.0143
499.7000 0.0146
499.8000 0.0149
499.9000 0.0151
500.0000 0.0154
500.1000 0.0157
500.3000 0.0160
500.4000 0.0163
500.5000 0.0165
500.6000 0.0168
500.7000 0.0171
500.8000 0.0174
500.9000 0.0177
501.0000 0.0180
501.1000 0.0183
501.2000 0.0186
501.3000 0.0189
501.4000 0.0192
501.5000 0.0195
501.6000 0.0199
501.7000 0.0202
501.8000 0.0205
501.9000 0.0208
502.0000 0.0211
502.1000 0.0215
502.2000 0.0218
502.3000 0.0221
502.4000 0.0224
502.5000 0.0228
502.6000 0.0231
502.7000 0.0234
502.9000 0.0238
503.0000 0.0242
503.1000 0.0245
503.2000 0.0249
503.3000 0.0253
503.4000 0.0257
503.5000 0.0261
503.6000 0.0265
503.7000 0.0269
503.8000 0.0274
503.9000 0.0278
504.0000 0.0283
504.1000 0.0287
504.2000 0.0292
504.3000 0.0298
504.4000 0.0303
504.5000 0.0308
504.6000 0.0314
504.7000 0.0320
504.8000 0.0325
504.9000 0.0332
505.0000 0.0338
505.1000 0.0345
505.2000 0.0351
505.4000 0.0358
505.5000 0.0365
505.6000 0.0373
505.7000 0.0380
505.8000 0.0387
505.9000 0.0395
506.0000 0.0402
506.1000 0.0410
506.2000 0.0418
506.3000 0.0426
506.4000 0.0434
506.5000 0.0443
506.6000 0.0451
506.7000 0.0460
506.8000 0.0469
506.9000 0.0478
507.0000 0.0487
507.1000 0.0497
507.2000 0.0507
507.3000 0.0516
507.4000 0.0527
507.5000 0.0537
507.6000 0.0548
507.7000 0.0559
507.8000 0.0570
508.0000 0.0582
508.1000 0.0593
508.2000 0.0605
508.3000 0.0616
508.4000 0.0628
508.5000 0.0640
508.6000 0.0653
508.7000 0.0665
508.8000 0.0677
508.9000 0.0690
509.0000 0.0703
509.1000 0.0716
509.2000 0.0729
509.3000 0.0742
509.4000 0.0756
509.5000 0.0770
509.6000 0.0783
509.7000 0.0797
509.8000 0.0812
509.9000 0.0826
510.0000 0.0840
510.1000 0.0854
510.2000 0.0869
510.3000 0.0884
510.5000 0.0899
510.6000 0.0914
510.7000 0.0929
510.8000 0.0945
510.9000 0.0961
511.0000 0.0977
511.1000 0.0994
511.2000 0.1010
511.3000 0.1027
511.4000 0.1045
511.5000 0.1062
511.6000 0.1080
511.7000 0.1098
511.8000 0.1117
511.9000 0.1135
512.0000 0.1154
512.1000 0.1172
512.2000 0.1191
512.3000 0.1211
512.4000 0.1230
512.5000 0.1250
512.6000 0.1270
512.7000 0.1290
512.8000 0.1310
512.9000 0.1331
513.1000 0.1351
513.2000 0.1372
513.3000 0.1394
513.4000 0.1416
513.5000 0.1438
513.6000 0.1461
513.7000 0.1483
513.8000 0.1507
513.9000 0.1530
514.0000 0.1554
514.1000 0.1578
514.2000 0.1603
514.3000 0.1628
514.4000 0.1653
514.5000 0.1679
514.6000 0.1705
514.7000 0.1731
514.8000 0.1757
514.9000 0.1784
515.0000 0.1811
515.1000 0.1839
515.2000 0.1867
515.3000 0.1896
515.4000 0.1925
515.6000 0.1954
515.7000 0.1984
515.8000 0.2015
515.9000 0.2045
516.0000 0.2076
516.1000 0.2108
516.2000 0.2140
516.3000 0.2172
516.4000 0.2205
516.5000 0.2238
516.6000 0.2271
516.7000 0.2305
516.8000 0.2339
516.9000 0.2373
517.0000 0.2409
517.1000 0.2444
517.2000 0.2480
517.3000 0.2517
517.4000 0.2554
517.5000 0.2592
517.6000 0.2630
517.7000 0.2668
517.8000 0.2707
517.9000 0.2746
518.0000 0.2786
518.2000 0.2826
518.3000 0.2867
518.4000 0.2908
518.5000 0.2949
518.6000 0.2991
518.7000 0.3032
518.8000 0.3074
518.9000 0.3117
519.0000 0.3160
519.1000 0.3203
519.2000 0.3246
519.3000 0.3290
519.4000 0.3335
519.5000 0.3379
519.6000 0.3424
519.7000 0.3469
519.8000 0.3514
519.9000 0.3558
520.0000 0.3603
520.1000 0.3648
520.2000 0.3692
520.3000 0.3737
520.4000 0.3782
520.5000 0.3827
520.7000 0.3871
520.8000 0.3916
520.9000 0.3961
521.0000 0.4006
521.1000 0.4050
521.2000 0.4095
521.3000 0.4140
521.4000 0.4184
521.5000 0.4229
521.6000 0.4274
521.7000 0.4319
521.8000 0.4363
521.9000 0.4408
522.0000 nan
522.1000 nan
522.2000 nan
522.3000 nan
522.4000 nan
522.5000 nan
522.6000 nan
522.7000 nan
522.8000 nan
522.9000 nan
523.0000 nan
523.1000 nan
523.3000 nan
523.4000 nan
523.5000 nan
523.6000 nan
523.7000 nan
523.8000 nan
523.9000 nan
524.0000 nan
524.1000 nan
524.2000 nan
524.3000 nan
524.4000 nan
524.5000 nan
524.6000 nan
524.7000 nan
524.8000 nan
524.9000 nan
525.0000 nan
525.1000 nan
525.2000 nan
525.3000 nan
525.4000 nan
525.5000 nan
525.6000 nan
525.8000 nan
525.9000 nan
526.0000 nan
526.1000 nan
526.2000 nan
526.3000 nan
526.4000 nan
526.5000 nan
526.6000 nan
526.7000 nan
526.8000 nan
526.9000 nan
527.0000 nan
527.1000 nan
527.2000 nan
527.3000 nan
527.4000 nan
527.5000 nan
527.6000 nan
527.7000 nan
527.8000 nan
527.9000 nan
528.0000 nan
528.1000 nan
528.2000 nan
528.4000 nan
528.5000 nan
528.6000 nan
528.7000 nan
528.8000 nan
528.9000 nan
529.0000 nan
529.1000 nan
529.2000 nan
529.3000 nan
529.4000 nan
529.5000 nan
529.6000 nan
529.7000 nan
529.8000 nan
529.9000 nan
530.0000 nan
530.1000 nan
530.2000 nan
530.3000 nan
530.4000 nan
530.5000 nan
530.6000 nan
530.7000 nan
530.9000 nan
531.0000 nan
531.1000 nan
531.2000 nan
531.3000 nan
531.4000 nan
531.5000 nan
531.6000 nan
531.7000 nan
531.8000 nan
531.9000 nan
532.0000 nan
532.1000 nan
532.2000 nan
532.3000 nan
532.4000 nan
532.5000 nan
532.6000 nan
532.7000 nan
532.8000 nan
532.9000 nan
533.0000 nan
533.1000 nan
533.2000 nan
533.3000 nan
533.5000 nan
533.6000 nan
533.7000 nan
533.8000 nan
533.9000 nan
534.0000 nan
534.1000 nan
534.2000 nan
534.3000 nan
534.4000 nan
534.5000 nan
534.6000 nan
534.7000 nan
534.8000 nan
534.9000 nan
535.0000 nan
535.1000 nan
535.2000 nan
535.3000 nan
535.4000 nan
535.5000 nan
535.6000 nan
535.7000 nan
535.8000 nan
536.0000 nan
536.1000 nan
536.2000 nan
536.3000 nan
536.4000 nan
536.5000 nan
536.6000 nan
536.7000 nan
536.8000 nan
536.9000 nan
537.0000 nan
537.1000 nan
537.2000 nan
537.3000 nan
537.4000 nan
537.5000 nan
537.6000 nan
537.7000 nan
537.8000 nan
537.9000 nan
538.0000 nan
538.1000 nan
538.2000 nan
538.3000 nan
538.4000 nan
538.6000 nan
538.7000 nan
538.8000 nan
538.9000 nan
539.0000 nan
539.1000 nan
539.2000 nan
539.3000 nan
539.4000 nan
539.5000 nan
539.6000 nan
539.7000 nan
539.8000 nan
539.9000 nan
540.0000 nan
540.1000 nan
540.2000 nan
540.3000 nan
540.4000 nan
540.5000 nan
540.6000 nan
540.7000 nan
540.8000 nan
540.9000 nan
541.1000 nan
541.2000 nan
541.3000 nan
541.4000 nan
541.5000 nan
541.6000 nan
541.7000 nan
541.8000 nan
541.9000 nan
542.0000 nan
542.1000 nan
542.2000 nan
542.3000 nan
542.4000 nan
542.5000 nan
542.6000 nan
542.7000 nan
542.8000 nan
542.9000 nan
543.0000 1.8463
543.1000 1.8469
543.2000 1.8475
543.3000 1.8481
543.4000 1.8487
543.5000 1.8494
543.7000 1.8500
543.8000 1.8506
543.9000 1.8512
544.0000 1.8518
544.1000 1.8525
544.2000 1.8531
544.3000 1.8537
544.4000 1.8543
544.5000 1.8549
544.6000 1.8555
544.7000 1.8562
544.8000 1.8568
544.9000 1.8574
545.0000 1.8580
545.1000 1.8586
545.2000 1.8593
545.3000 1.8599
545.4000 1.8605
545.5000 1.8611
545.6000 1.8617
545.7000 1.8620
545.8000 1.8623
545.9000 1.8625
546.0000 1.8626
546.1000 1.8626
546.3000 1.8625
546.4000 1.8625
546.5000 1.8625
546.6000 1.8624
546.7000 1.8623
546.8000 1.8621
546.9000 1.8618
547.0000 1.8615
547.1000 1.8611
547.2000 1.8606
547.3000 1.8601
547.4000 1.8595
547.5000 1.8589
547.6000 1.8582
547.7000 1.8575
547.8000 1.8568
547.9000 1.8560
548.0000 1.8552
548.1000 1.8544
548.2000 1.8536
548.3000 1.8526
548.4000 1.8513
548.5000 1.8499
548.6000 1.8482
548.8000 1.8463
548.9000 1.8444
549.0000 1.8424
549.1000 1.8404
549.2000 1.8383
549.3000 1.8364
549.4000 1.8345
549.5000 1.8326
549.6000 1.8307
549.7000 1.8287
549.8000 1.8267
549.9000 1.8247
550.0000 1.8227
550.1000 1.8207
550.2000 1.8189
550.3000 1.8170
550.4000 1.8151
550.5000 1.8131
550.6000 1.8110
550.7000 1.8088
550.8000 1.8065
550.9000 1.8043
551.0000 1.8020
551.1000 1.7997
551.2000 1.7974
551.4000 1.7951
551.5000 1.7930
551.6000 1.7908
551.7000 1.7884
551.8000 1.7859
551.9000 1.7835
552.0000 1.7810
552.1000 1.7786
552.2000 1.7762
552.3000 1.7738
552.4000 1.7715
552.5000 1.7692
552.6000 1.7670
552.7000 1.7648
552.8000 1.7626
552.9000 1.7605
553.0000 1.7582
553.1000 1.7559
553.2000 1.7535
553.3000 1.7512
553.4000 1.7487
553.5000 1.7463
553.6000 1.7439
553.7000 1.7415
553.9000 1.7391
554.0000 1.7368
554.1000 1.7344
554.2000 1.7321
554.3000 1.7298
554.4000 1.7274
554.5000 1.7250
554.6000 1.7225
554.7000 1.7199
554.8000 1.7172
554.9000 1.7144
555.0000 1.7117
555.1000 1.7091
555.2000 1.7064
555.3000 1.7037
555.4000 1.7009
555.5000 1.6981
555.6000 1.6952
555.7000 1.6923
555.8000 1.6894
555.9000 1.6866
556.0000 1.6838
556.1000 1.6811
556.2000 1.6783
556.3000 1.6753
556.5000 1.6724
556.6000 1.6694
556.7000 1.6664
556.8000 1.6633
556.9000 1.6602
557.0000 1.6572
557.1000 1.6543
557.2000 1.6512
557.3000 1.6482
557.4000 1.6450
557.5000 1.6418
557.6000 1.6386
557.7000 1.6352
557.8000 1.6317
557.9000 1.6281
558.0000 1.6243
558.1000 1.6205
558.2000 1.6166
558.3000 1.6127
558.4000 1.6088
558.5000 1.6048
558.6000 1.6007
558.7000 1.5965
558.8000 1.5923
558.9000 1.5880
559.1000 1.5836
559.2000 1.5791
559.3000 1.5746
559.4000 1.5701
559.5000 1.5655
559.6000 1.5610
559.7000 1.5565
559.8000 1.5519
559.9000 1.5472
560.0000 1.5426
560.1000 1.5380
560.2000 1.5334
560.3000 1.5289
560.4000 1.5242
560.5000 1.5196
560.6000 1.5151
560.7000 1.5105
560.8000 1.5060
560.9000 1.5015
561.0000 1.4970
561.1000 1.4926
561.2000 1.4881
561.3000 1.4835
561.4000 1.4790
561.6000 1.4745
561.7000 1.4699
561.8000 1.4652
561.9000 1.4605
562.0000 1.4557
562.1000 1.4509
562.2000 1.4461
562.3000 1.4412
562.4000 1.4362
562.5000 1.4313
562.6000 1.4264
562.7000 1.4215
562.8000 1.4166
562.9000 1.4117
563.0000 1.4069
563.1000 1.4021
563.2000 1.3974
563.3000 1.3927
563.4000 1.3882
563.5000 1.3837
563.6000 1.3792
563.7000 1.3748
563.8000 1.3704
563.9000 1.3661
564.0000 1.3619
564.2000 1.3577
564.3000 1.3535
564.4000 1.3494
564.5000 1.3454
564.6000 1.3414
564.7000 1.3374
564.8000 1.3334
564.9000 1.3293
565.0000 1.3253
565.1000 1.3213
565.2000 1.3173
565.3000 1.3134
565.4000 1.3095
565.5000 1.3055
565.6000 1.3016
565.7000 1.2976
565.8000 1.2936
565.9000 1.2896
566.0000 1.2855
566.1000 1.2814
566.2000 1.2774
566.3000 1.2733
566.4000 1.2691
566.5000 1.2649
566.6000 1.2607
566.8000 1.2564
566.9000 1.2521
567.0000 1.2479
567.1000 1.2437
567.2000 1.2395
567.3000 1.2353
567.4000 1.2311
567.5000 1.2269
567.6000 1.2228
567.7000 1.2186
567.8000 1.2144
567.9000 1.2103
568.0000 1.2061
568.1000 1.2020
568.2000 1.1978
568.3000 1.1936
568.4000 1.1894
568.5000 1.1852
568.6000 1.1809
568.7000 1.1767
568.8000 1.1723
568.9000 1.1678
569.0000 1.1633
569.1000 1.1589
569.3000 1.1544
569.4000 1.1499
569.5000 1.1455
569.6000 1.1411
569.7000 1.1367
569.8000 1.1322
569.9000 1.1278
570.0000 1.1233
570.1000 1.1189
570.2000 1.1145
570.3000 1.1100
570.4000 1.1055
570.5000 1.1010
570.6000 1.0966
570.7000 1.0921
570.8000 1.0876
570.9000 1.0831
571.0000 1.0787
571.1000 1.0744
571.2000 1.0700
571.3000 1.0657
571.4000 1.0613
571.5000 1.0570
571.6000 1.0526
571.7000 1.0484
571.9000 1.0444
572.0000 1.0404
572.1000 1.0365
572.2000 1.0327
572.3000 1.0289
572.4000 1.0252
572.5000 1.0216
572.6000 1.0180
572.7000 1.0144
572.8000 1.0109
572.9000 1.0073
573.0000 1.0038
573.1000 1.0002
573.2000 0.9966
573.3000 0.9930
573.4000 0.9894
573.5000 0.9858
573.6000 0.9822
573.7000 0.9786
573.8000 0.9750
573.9000 0.9714
574.0000 0.9678
574.1000 0.9643
574.2000 0.9608
574.3000 0.9574
574.5000 0.9540
574.6000 0.9506
574.7000 0.9473
574.8000 0.9440
574.9000 0.9406
575.0000 0.9373
575.1000 0.9340
575.2000 0.9308
575.3000 0.9275
575.4000 0.9244
575.5000 0.9213
575.6000 0.9181
575.7000 0.9150
575.8000 0.9119
575.9000 0.9088
576.0000 0.9057
576.1000 0.9027
576.2000 0.8997
576.3000 0.8967
576.4000 0.8936
576.5000 0.8906
576.6000 0.8875
576.7000 0.8846
576.8000 0.8816
576.9000 0.8786
577.1000 0.8756
577.2000 0.8725
577.3000 0.8694
577.4000 0.8662
577.5000 0.8631
577.6000 0.8599
577.7000 0.8568
577.8000 0.8536
577.9000 0.8505
578.0000 0.8475
578.1000 0.8445
578.2000 0.8416
578.3000 0.8387
578.4000 0.8359
578.5000 0.8332
578.6000 0.8304
578.7000 0.8276
578.8000 0.8249
578.9000 0.8221
579.0000 0.8194
579.1000 0.8167
579.2000 0.8140
579.3000 0.8113
579.4000 0.8086
579.6000 0.8058
579.7000 0.8030
579.8000 0.8002
579.9000 0.7974
580.0000 0.7945
580.1000 0.7917
580.2000 0.7888
580.3000 0.7859
580.4000 0.7830
580.5000 0.7800
580.6000 0.7771
580.7000 0.7741
580.8000 0.7712
580.9000 0.7683
581.0000 0.7655
581.1000 0.7626
581.2000 0.7598
581.3000 0.7569
581.4000 0.7541
581.5000 0.7512
581.6000 0.7484
581.7000 0.7455
581.8000 0.7428
581.9000 0.7400
582.0000 0.7372
582.2000 0.7344
582.3000 0.7315
582.4000 0.7287
582.5000 0.7259
582.6000 0.7231
582.7000 0.7202
582.8000 0.7173
582.9000 0.7144
583.0000 0.7115
583.1000 0.7086
583.2000 0.7057
583.3000 0.7027
583.4000 0.6997
583.5000 0.6967
583.6000 0.6938
583.7000 0.6908
583.8000 0.6879
583.9000 0.6850
584.0000 0.6823
584.1000 0.6796
584.2000 0.6770
584.3000 0.6743
584.4000 0.6717
584.5000 0.6692
584.6000 0.6667
584.8000 0.6643
584.9000 0.6620
585.0000 0.6597
585.1000 0.6574
585.2000 0.6552
585.3000 0.6530
585.4000 0.6508
585.5000 0.6488
585.6000 0.6467
585.7000 0.6447
585.8000 0.6427
585.9000 0.6407
586.0000 0.6388
586.1000 0.6368
586.2000 0.6348
586.3000 0.6328
586.4000 0.6309
586.5000 0.6289
586.6000 0.6270
586.7000 0.6251
586.8000 0.6231
586.9000 0.6212
587.0000 0.6193
587.1000 0.6175
587.2000 0.6157
587.4000 0.6140
587.5000 0.6123
587.6000 0.6106
587.7000 0.6090
587.8000 0.6074
587.9000 0.6059
588.0000 0.6044
588.1000 0.6029
588.2000 0.6015
588.3000 0.6001
588.4000 0.5987
588.5000 0.5973
588.6000 0.5959
588.7000 0.5945
588.8000 0.5931
588.9000 0.5916
589.0000 0.5902
589.1000 0.5888
589.2000 0.5872
589.3000 0.5857
589.4000 0.5840
589.5000 0.5824
589.6000 0.5808
589.7000 0.5792
589.8000 0.5775
590.0000 0.5758
590.1000 0.5740
590.2000 0.5722
590.3000 0.5704
590.4000 0.5686
590.5000 0.5668
590.6000 0.5650
590.7000 0.5632
590.8000 0.5613
590.9000 0.5595
591.0000 0.5577
591.1000 0.5559
591.2000 0.5541
591.3000 0.5523
591.4000 0.5505
591.5000 0.5488
591.6000 0.5470
591.7000 0.5453
591.8000 0.5436
591.9000 0.5418
592.0000 0.5402
592.1000 0.5385
592.2000 0.5368
592.3000 0.5351
592.4000 0.5333
592.6000 0.5315
592.7000 0.5297
592.8000 0.5278
592.9000 0.5259
593.0000 0.5240
593.1000 0.5221
593.2000 0.5201
593.3000 0.5182
593.4000 0.5162
593.5000 0.5143
593.6000 0.5124
593.7000 0.5106
593.8000 0.5088
593.9000 0.5070
594.0000 0.5053
594.1000 0.5035
594.2000 0.5018
594.3000 0.5001
594.4000 0.4985
594.5000 0.4968
594.6000 0.4952
594.7000 0.4936
594.8000 0.4921
594.9000 0.4905
595.1000 0.4890
595.2000 0.4875
595.3000 0.4860
595.4000 0.4847
595.5000 0.4833
595.6000 0.4819
595.7000 0.4806
595.8000 0.4792
595.9000 0.4779
596.0000 0.4765
596.1000 0.4751
596.2000 0.4737
596.3000 0.4723
596.4000 0.4709
596.5000 0.4694
596.6000 0.4680
596.7000 0.4666
596.8000 0.4652
596.9000 0.4638
597.0000 0.4624
597.1000 0.4610
597.2000 0.4596
597.3000 0.4582
597.4000 0.4568
597.5000 0.4554
597.7000 0.4540
597.8000 0.4526
597.9000 0.4513
598.0000 0.4500
598.1000 0.4488
598.2000 0.4475
598.3000 0.4463
598.4000 0.4451
598.5000 0.4439
598.6000 0.4427
598.7000 0.4415
598.8000 0.4403
598.9000 0.4390
599.0000 0.4377
599.1000 0.4365
599.2000 0.4351
599.3000 0.4338
599.4000 0.4325
599.5000 0.4312
599.6000 0.4298
599.7000 0.4284
599.8000 0.4270
599.9000 0.4257
600.0000 0.4243
600.1000 0.4229
600.3000 0.4215
600.4000 0.4201
600.5000 0.4187
600.6000 0.4173
600.7000 0.4159
600.8000 0.4146
600.9000 0.4132
601.0000 0.4118
601.1000 0.4104
601.2000 0.4090
601.3000 0.4076
601.4000 0.4062
601.5000 0.4048
601.6000 0.4035
601.7000 0.4021
601.8000 0.4007
601.9000 0.3993
602.0000 0.3979
602.1000 0.3965
