# Supplementary material for: Impact of bimetallic interface design on heat generation in plasmonic Au/Pd nanostructures studied by single-particle thermometry
Source: Nat Commun. 2023 Jun 27;14:3813. doi: 10.1038/s41467-023-38982-9 (PMC10300195; doi:10.1038/s41467-023-38982-9)
Supplement: Supplementary file 4 — Source Data [file 41467_2023_38982_MOESM4_ESM.zip › DATA/Figure 4/Figure4D-Beta Histograms/Beta_60NS.txt]

3.721e+01 4.326e+01 2.591e+01 3.504e+01 3.712e+01 4.109e+01 4.194e+01 3.309e+01 3.459e+01 4.525e+01 4.690e+01 3.249e+01 3.654e+01 4.265e+01 4.250e+01 3.490e+01 3.855e+01 4.442e+01 4.645e+01 4.728e+01 4.407e+01 5.733e+01 4.620e+01 3.748e+01 5.141e+01 6.340e+01 6.002e+01 5.155e+01 5.422e+01 5.080e+01 5.137e+01 5.470e+01 4.805e+01 4.109e+01 4.617e+01 5.614e+01 5.995e+01 4.880e+01 4.130e+01 4.468e+01 5.933e+01 4.883e+01 4.286e+01 5.124e+01 5.147e+01 5.608e+01 4.341e+01 5.617e+01 5.738e+01 5.058e+01 6.418e+01 5.845e+01 4.036e+01 3.952e+01 4.248e+01 3.633e+01 4.931e+01 4.997e+01 4.999e+01 4.473e+01 6.732e+01 4.044e+01 5.434e+01 3.532e+01 4.596e+01 3.950e+01 6.316e+01 4.016e+01 3.938e+01 4.404e+01 4.712e+01 4.320e+01 3.924e+01 3.909e+01 4.578e+01 4.722e+01 5.214e+01 3.752e+01 4.782e+01 4.957e+01 3.397e+01 3.755e+01 5.260e+01 5.054e+01 4.107e+01 4.655e+01 4.462e+01 4.707e+01 5.210e+01 4.242e+01 3.856e+01 6.812e+01 5.192e+01 4.696e+01 4.555e+01 4.560e+01 4.584e+01 4.298e+01 5.415e+01 4.046e+01 4.675e+01 4.189e+01 4.910e+01 4.345e+01 5.082e+01 4.117e+01 4.736e+01 5.342e+01 4.945e+01 4.459e+01 3.805e+01 4.113e+01 3.859e+01 4.688e+01 4.730e+01 5.059e+01 5.452e+01 4.409e+01 6.178e+01 4.206e+01 4.059e+01 4.772e+01 5.252e+01 4.013e+01 4.117e+01 4.210e+01 5.248e+01 4.826e+01 5.104e+01 4.761e+01 5.016e+01 4.425e+01 6.025e+01 5.802e+01 4.112e+01 5.290e+01 3.853e+01 5.126e+01 3.584e+01 4.478e+01 4.622e+01 4.202e+01 4.648e+01 6.157e+01 4.706e+01 4.541e+01 4.048e+01 4.681e+01 4.512e+01 6.525e+01 4.363e+01 4.498e+01 4.397e+01 4.578e+01 4.761e+01 5.581e+01 4.876e+01 3.954e+01 4.078e+01 4.394e+01 5.991e+01 4.827e+01 4.011e+01 5.592e+01 4.274e+01 8.433e+01 4.622e+01 4.493e+01 3.918e+01 5.966e+01 5.061e+01 3.607e+01 3.826e+01
0.000e+00 0.000e+00 0.000e+00 0.000e+00 0.000e+00 0.000e+00 0.000e+00 0.000e+00 0.000e+00 0.000e+00 0.000e+00 0.000e+00 0.000e+00 0.000e+00 0.000e+00 0.000e+00 0.000e+00 0.000e+00 0.000e+00 0.000e+00 0.000e+00 0.000e+00 0.000e+00 0.000e+00 0.000e+00 0.000e+00 0.000e+00 0.000e+00 0.000e+00 0.000e+00 0.000e+00 0.000e+00 0.000e+00 0.000e+00 0.000e+00 0.000e+00 0.000e+00 0.000e+00 0.000e+00 0.000e+00 0.000e+00 0.000e+00 0.000e+00 0.000e+00 0.000e+00 0.000e+00 0.000e+00 0.000e+00 0.000e+00 0.000e+00 0.000e+00 0.000e+00 0.000e+00 0.000e+00 0.000e+00 0.000e+00 0.000e+00 0.000e+00 0.000e+00 0.000e+00 0.000e+00 0.000e+00 0.000e+00 0.000e+00 0.000e+00 0.000e+00 0.000e+00 0.000e+00 0.000e+00 0.000e+00 0.000e+00 0.000e+00 0.000e+00 0.000e+00 0.000e+00 0.000e+00 0.000e+00 0.000e+00 0.000e+00 0.000e+00 0.000e+00 0.000e+00 0.000e+00 0.000e+00 0.000e+00 0.000e+00 0.000e+00 0.000e+00 0.000e+00 0.000e+00 0.000e+00 0.000e+00 0.000e+00 0.000e+00 0.000e+00 0.000e+00 0.000e+00 0.000e+00 0.000e+00 0.000e+00 0.000e+00 0.000e+00 0.000e+00 0.000e+00 0.000e+00 0.000e+00 0.000e+00 0.000e+00 0.000e+00 0.000e+00 0.000e+00 0.000e+00 0.000e+00 0.000e+00 0.000e+00 0.000e+00 0.000e+00 0.000e+00 0.000e+00 0.000e+00 0.000e+00 0.000e+00 0.000e+00 0.000e+00 0.000e+00 0.000e+00 0.000e+00 0.000e+00 0.000e+00 0.000e+00 0.000e+00 0.000e+00 0.000e+00 0.000e+00 0.000e+00 0.000e+00 0.000e+00 0.000e+00 0.000e+00 0.000e+00 0.000e+00 0.000e+00 0.000e+00 0.000e+00 0.000e+00 0.000e+00 0.000e+00 0.000e+00 0.000e+00 0.000e+00 0.000e+00 0.000e+00 0.000e+00 0.000e+00 0.000e+00 0.000e+00 0.000e+00 0.000e+00 0.000e+00 0.000e+00 0.000e+00 0.000e+00 0.000e+00 0.000e+00 0.000e+00 0.000e+00 0.000e+00 0.000e+00 0.000e+00 0.000e+00 0.000e+00 0.000e+00 0.000e+00
