# Supplementary material for: Impact of bimetallic interface design on heat generation in plasmonic Au/Pd nanostructures studied by single-particle thermometry
Source: Nat Commun. 2023 Jun 27;14:3813. doi: 10.1038/s41467-023-38982-9 (PMC10300195; doi:10.1038/s41467-023-38982-9)
Supplement: Supplementary file 4 — Source Data [file 41467_2023_38982_MOESM4_ESM.zip › DATA/Figure 4/Figure4D-Beta Histograms/Beta_Au60_Pd2.txt]

1.823e+01 2.300e+01 1.818e+01 2.871e+01 1.722e+01 4.438e+01 2.360e+01 2.705e+01 3.209e+01 3.245e+01 2.762e+01 2.521e+01 2.648e+01 2.506e+01 2.635e+01 2.685e+01 2.524e+01 3.533e+01 3.236e+01 3.321e+01 3.213e+01 2.877e+01 3.453e+01 2.013e+01 3.118e+01 2.852e+01 1.983e+01 3.127e+01 3.472e+01 2.182e+01 3.248e+01 2.985e+01 2.687e+01 3.625e+01 3.099e+01 3.060e+01 2.497e+01 3.365e+01 2.629e+01 3.119e+01 2.785e+01 3.346e+01 2.493e+01 3.436e+01 2.929e+01 3.595e+01 2.885e+01 3.675e+01 3.027e+01 2.659e+01 2.613e+01 3.306e+01 3.967e+01 3.212e+01 3.066e+01 3.763e+01 2.934e+01 3.045e+01 1.660e+01 2.972e+01 2.913e+01 3.422e+01 2.604e+01 2.569e+01 3.277e+01 2.862e+01 3.083e+01 2.212e+01 3.641e+01 2.852e+01 2.829e+01 2.423e+01 2.292e+01 3.163e+01 3.080e+01 2.984e+01 2.771e+01 3.118e+01 3.498e+01 3.053e+01 2.456e+01
2.000e+00 2.000e+00 2.000e+00 2.000e+00 2.000e+00 2.000e+00 2.000e+00 2.000e+00 2.000e+00 2.000e+00 2.000e+00 2.000e+00 2.000e+00 2.000e+00 2.000e+00 2.000e+00 2.000e+00 2.000e+00 2.000e+00 2.000e+00 2.000e+00 2.000e+00 2.000e+00 2.000e+00 2.000e+00 2.000e+00 2.000e+00 2.000e+00 2.000e+00 2.000e+00 2.000e+00 2.000e+00 2.000e+00 2.000e+00 2.000e+00 2.000e+00 2.000e+00 2.000e+00 2.000e+00 2.000e+00 2.000e+00 2.000e+00 2.000e+00 2.000e+00 2.000e+00 2.000e+00 2.000e+00 2.000e+00 2.000e+00 2.000e+00 2.000e+00 2.000e+00 2.000e+00 2.000e+00 2.000e+00 2.000e+00 2.000e+00 2.000e+00 2.000e+00 2.000e+00 2.000e+00 2.000e+00 2.000e+00 2.000e+00 2.000e+00 2.000e+00 2.000e+00 2.000e+00 2.000e+00 2.000e+00 2.000e+00 2.000e+00 2.000e+00 2.000e+00 2.000e+00 2.000e+00 2.000e+00 2.000e+00 2.000e+00 2.000e+00 2.000e+00
