# Supplementary material for: Impact of bimetallic interface design on heat generation in plasmonic Au/Pd nanostructures studied by single-particle thermometry
Source: Nat Commun. 2023 Jun 27;14:3813. doi: 10.1038/s41467-023-38982-9 (PMC10300195; doi:10.1038/s41467-023-38982-9)
Supplement: Supplementary file 4 — Source Data [file 41467_2023_38982_MOESM4_ESM.zip › DATA/Figure 4/Figure4D-Beta Histograms/Beta_Au60-Pd-sat.txt]

6.527e+01 4.094e+01 5.187e+01 6.731e+01 4.928e+01 7.584e+01 1.530e+02 5.666e+01 6.348e+01 3.469e+01 4.091e+01 2.988e+01 5.673e+01 4.153e+01 3.961e+01 4.993e+01 5.276e+01 4.558e+01 4.231e+01 4.791e+01 4.980e+01 4.556e+01 4.169e+01 3.647e+01 3.854e+01 5.452e+01 5.259e+01 4.191e+01 7.116e+01 4.019e+01 4.597e+01 4.154e+01 4.425e+01 4.456e+01 3.879e+01 4.319e+01 4.735e+01 3.778e+01 3.431e+01 4.652e+01 4.137e+01 3.940e+01 3.736e+01 5.154e+01 5.514e+01 3.522e+01 4.827e+01 3.653e+01 4.582e+01 9.822e+01 5.208e+01 3.911e+01 5.567e+01 4.198e+01 3.753e+01 4.653e+01 4.238e+01 7.219e+01 3.676e+01 4.812e+01 3.870e+01 4.353e+01 4.447e+01 5.098e+01 4.216e+01 4.993e+01 3.900e+01 3.975e+01 4.449e+01 5.504e+01 5.123e+01 3.753e+01 4.542e+01 6.006e+01 3.056e+01 4.461e+01 5.667e+01 4.324e+01 4.251e+01 4.829e+01 3.503e+01 3.610e+01 3.991e+01 3.512e+01 4.046e+01 4.613e+01 3.347e+01 4.146e+01 4.232e+01 3.556e+01 5.093e+01 4.155e+01 3.586e+01 3.692e+01 5.255e+01 2.889e+01 4.766e+01 6.629e+01 4.611e+01 4.046e+01 4.367e+01 4.284e+01 3.135e+01 4.828e+01 5.846e+01 4.450e+01 5.953e+01 5.511e+01 3.583e+01 3.872e+01 4.249e+01 4.380e+01 3.980e+01 4.339e+01 4.626e+01 2.664e+01 3.933e+01 3.256e+01 3.613e+01 5.810e+01 4.893e+01 4.984e+01 4.231e+01 4.109e+01 4.850e+01 4.496e+01 4.568e+01 4.939e+01 7.446e+01 4.702e+01 2.750e+01 4.227e+01 4.902e+01 5.839e+01 4.386e+01 8.845e+01 4.602e+01 4.456e+01 4.081e+01 5.072e+01 2.712e+01 3.203e+01 4.677e+01 3.970e+01 4.636e+01 3.864e+01 4.592e+01 5.000e+01 4.145e+01 3.795e+01 3.330e+01 4.753e+01 4.214e+01 3.427e+01 5.019e+01 4.092e+01 3.306e+01 3.991e+01 5.401e+01 4.166e+01 4.305e+01 6.784e+01 5.439e+01 4.440e+01
1.000e+00 1.000e+00 1.000e+00 1.000e+00 1.000e+00 1.000e+00 1.000e+00 1.000e+00 1.000e+00 1.000e+00 1.000e+00 1.000e+00 1.000e+00 1.000e+00 1.000e+00 1.000e+00 1.000e+00 1.000e+00 1.000e+00 1.000e+00 1.000e+00 1.000e+00 1.000e+00 1.000e+00 1.000e+00 1.000e+00 1.000e+00 1.000e+00 1.000e+00 1.000e+00 1.000e+00 1.000e+00 1.000e+00 1.000e+00 1.000e+00 1.000e+00 1.000e+00 1.000e+00 1.000e+00 1.000e+00 1.000e+00 1.000e+00 1.000e+00 1.000e+00 1.000e+00 1.000e+00 1.000e+00 1.000e+00 1.000e+00 1.000e+00 1.000e+00 1.000e+00 1.000e+00 1.000e+00 1.000e+00 1.000e+00 1.000e+00 1.000e+00 1.000e+00 1.000e+00 1.000e+00 1.000e+00 1.000e+00 1.000e+00 1.000e+00 1.000e+00 1.000e+00 1.000e+00 1.000e+00 1.000e+00 1.000e+00 1.000e+00 1.000e+00 1.000e+00 1.000e+00 1.000e+00 1.000e+00 1.000e+00 1.000e+00 1.000e+00 1.000e+00 1.000e+00 1.000e+00 1.000e+00 1.000e+00 1.000e+00 1.000e+00 1.000e+00 1.000e+00 1.000e+00 1.000e+00 1.000e+00 1.000e+00 1.000e+00 1.000e+00 1.000e+00 1.000e+00 1.000e+00 1.000e+00 1.000e+00 1.000e+00 1.000e+00 1.000e+00 1.000e+00 1.000e+00 1.000e+00 1.000e+00 1.000e+00 1.000e+00 1.000e+00 1.000e+00 1.000e+00 1.000e+00 1.000e+00 1.000e+00 1.000e+00 1.000e+00 1.000e+00 1.000e+00 1.000e+00 1.000e+00 1.000e+00 1.000e+00 1.000e+00 1.000e+00 1.000e+00 1.000e+00 1.000e+00 1.000e+00 1.000e+00 1.000e+00 1.000e+00 1.000e+00 1.000e+00 1.000e+00 1.000e+00 1.000e+00 1.000e+00 1.000e+00 1.000e+00 1.000e+00 1.000e+00 1.000e+00 1.000e+00 1.000e+00 1.000e+00 1.000e+00 1.000e+00 1.000e+00 1.000e+00 1.000e+00 1.000e+00 1.000e+00 1.000e+00 1.000e+00 1.000e+00 1.000e+00 1.000e+00 1.000e+00 1.000e+00 1.000e+00 1.000e+00 1.000e+00 1.000e+00
